# Supplementary material for: Osteoporosis and coronary heart disease: a bi-directional Mendelian randomization study
Source: Front Endocrinol (Lausanne). 2024 May 22;15:1362428. doi: 10.3389/fendo.2024.1362428 (PMC11150617; doi:10.3389/fendo.2024.1362428)
Supplement: Supplementary file 1 [file Table_1.xlsx]

## Sheet: Supplementary Table S1. Detaile
Supplementary Table S1. Extract details of exposure factor instrumental variables from the IEU GWAS database
exposure	SNP	chr.exposure	pos.exposure	effect_allele.exposure	other_allele.exposure	pval.exposure	beta.exposure	se.exposure	eaf.exposure	R2	F
Coronary heart disease || id:ieu-a-8	rs599839	1	109822166	A	G	2.89001e-10	0.106715	0.0169259	0.777432	0.000473718	39.75
Coronary heart disease || id:ieu-a-8	rs17114036	1	56962821	G	A	1.43001e-08	-0.144965	0.0255686	0.0886571	0.000397331	32.1441
Coronary heart disease || id:ieu-a-8	rs2351524	2	203880992	C	T	1.75995e-11	-0.13869	0.0206229	0.87687	0.000536688	45.2252
Coronary heart disease || id:ieu-a-8	rs7651039	3	15648004	C	T	1.84999e-08	0.142119	0.0252631	0.542966	0.000639284	31.6456
Coronary heart disease || id:ieu-a-8	rs2306374	3	138119952	C	T	3.34003e-08	0.108439	0.019636	0.180387	0.000391629	30.4968
Coronary heart disease || id:ieu-a-8	rs10455872	6	161010118	G	A	3.08035e-13	0.27787	0.038112	0.062342	0.0008068	53.1553
Coronary heart disease || id:ieu-a-8	rs9351814	6	72193707	C	A	2.01999e-08	-0.0795946	0.0141883	0.380828	0.000382858	31.4699
Coronary heart disease || id:ieu-a-8	rs4714955	6	12903435	T	C	6.02976e-12	-0.0997862	0.0145058	0.355717	0.000573028	47.3203
Coronary heart disease || id:ieu-a-8	rs12190287	6	134214525	G	C	4.63981e-11	-0.103209	0.0156807	0.377421	0.000553049	43.3205
Coronary heart disease || id:ieu-a-8	rs11556924	7	129663496	T	C	2.21998e-09	-0.0905122	0.0151329	0.375852	0.000446916	35.7733
Coronary heart disease || id:ieu-a-8	rs1333045	9	22119195	C	T	4.6302e-32	0.226084	0.019183	0.5301	0.00180563	138.898
Coronary heart disease || id:ieu-a-8	rs964184	11	116648917	C	G	8.01992e-10	-0.12596	0.0204991	0.868004	0.000457106	37.7559
Coronary heart disease || id:ieu-a-8	rs2219939	15	79029723	A	G	1.21001e-09	-0.0990217	0.016288	0.76021	0.000456154	36.9585
Coronary heart disease || id:ieu-a-8	rs1122608	19	11163601	T	G	9.72994e-10	-0.127428	0.0208429	0.2345	0.000445104	37.3769
Coronary heart disease || id:ieu-a-8	rs9982601	21	35599128	T	C	4.21998e-10	0.163991	0.0262564	0.151395	0.000484601	39.0085
Myocardial infarction || id:ebi-a-GCST011365	rs113716316	1	27928640	A	G	4.36004e-08	-0.088312	0.016116	0.065542	0.000510201	30.0269
Myocardial infarction || id:ebi-a-GCST011365	rs11591147	1	55505647	T	G	1.80011e-16	-0.293563	0.035624	0.015973	0.00115307	67.9051
Myocardial infarction || id:ebi-a-GCST011365	rs12743267	1	95249306	T	C	1.06001e-08	-0.050162	0.008761	0.234871	0.000556978	32.7814
Myocardial infarction || id:ebi-a-GCST011365	rs17114046	1	56966350	G	A	3.41036e-15	-0.102275	0.012978	0.08951	0.00105464	62.1024
Myocardial infarction || id:ebi-a-GCST011365	rs2820309	1	201834944	G	A	4.18996e-08	0.043411	0.007912	0.320548	0.000511497	30.1032
Myocardial infarction || id:ebi-a-GCST011365	rs12740374	1	109817590	T	G	8.39073e-32	-0.105831	0.009013	0.211569	0.00233834	137.871
Myocardial infarction || id:ebi-a-GCST011365	rs6694258	1	154428505	A	C	4.08997e-10	-0.046651	0.007458	0.555811	0.000664701	39.1257
Myocardial infarction || id:ebi-a-GCST011365	rs35700460	1	222811407	G	A	2.47002e-24	0.086569	0.008499	0.67406	0.0017606	103.747
Myocardial infarction || id:ebi-a-GCST011365	rs13402621	2	43458611	C	T	1.13999e-09	0.054822	0.008998	0.221026	0.000630641	37.1196
Myocardial infarction || id:ebi-a-GCST011365	rs72926767	2	203796814	G	C	1.05999e-21	0.11227	0.011722	0.11543	0.00155699	91.7295
Myocardial infarction || id:ebi-a-GCST011365	rs2972149	2	227092150	A	T	1.63999e-08	0.041855	0.007407	0.47944	0.000542516	31.9297
Myocardial infarction || id:ebi-a-GCST011365	rs16854041	2	216287497	G	A	1.45001e-08	-0.048513	0.008554	0.255368	0.000546485	32.1635
Myocardial infarction || id:ebi-a-GCST011365	rs16986953	2	19942473	A	G	4.14954e-11	0.086554	0.013107	0.083917	0.000740771	43.6067
Myocardial infarction || id:ebi-a-GCST011365	rs10176176	2	85762048	T	A	8.72971e-18	0.063913	0.007435	0.477885	0.00125461	73.8927
Myocardial infarction || id:ebi-a-GCST011365	rs6761276	2	113832312	C	T	2.84001e-08	-0.042234	0.007602	0.567368	0.00052442	30.8641
Myocardial infarction || id:ebi-a-GCST011365	rs12693302	2	183211443	A	G	2.53e-09	-0.045866	0.00769	0.613803	0.000604372	35.5725
Myocardial infarction || id:ebi-a-GCST011365	rs73078367	3	48708347	T	C	4.6505e-11	-0.0796	0.012085	0.110931	0.000736972	43.3828
Myocardial infarction || id:ebi-a-GCST011365	rs3772800	3	124438586	C	A	8.24005e-10	0.061737	0.010047	0.16274	0.000641472	37.7575
Myocardial infarction || id:ebi-a-GCST011365	rs56210800	3	124472592	G	C	1.94998e-08	0.062203	0.011067	0.122122	0.000536745	31.5899
Myocardial infarction || id:ebi-a-GCST011365	rs433903	3	153980130	G	A	1.74e-08	0.062583	0.011096	0.837766	0.000540484	31.8101
Myocardial infarction || id:ebi-a-GCST011365	rs748431	3	14928077	T	G	3.83999e-08	-0.041847	0.007605	0.601769	0.000514452	30.2772
Myocardial infarction || id:ebi-a-GCST011365	rs13324341	3	138070901	T	C	4.17004e-10	0.063644	0.010179	0.157949	0.000664132	39.0922
Myocardial infarction || id:ebi-a-GCST011365	rs9865841	3	135876125	G	A	2.06001e-10	0.057188	0.008989	0.752252	0.000687585	40.4736
Myocardial infarction || id:ebi-a-GCST011365	rs2452009	4	95495908	G	A	5.80003e-09	-0.047595	0.008168	0.299507	0.000576871	33.9529
Myocardial infarction || id:ebi-a-GCST011365	rs72689147	4	156639888	T	G	7.38924e-13	-0.068265	0.009511	0.180569	0.000874987	51.5144
Myocardial infarction || id:ebi-a-GCST011365	rs10857147	4	81181072	T	A	1.97002e-10	0.054185	0.008509	0.270595	0.000688874	40.5496
Myocardial infarction || id:ebi-a-GCST011365	rs6841581	4	148401190	A	G	2.74e-10	0.064751	0.010249	0.151907	0.000678068	39.9131
Myocardial infarction || id:ebi-a-GCST011365	rs11099493	4	82587050	G	A	4.86968e-11	-0.054029	0.008211	0.299498	0.000735496	43.2959
Myocardial infarction || id:ebi-a-GCST011365	rs9349379	6	12903957	G	A	2.07014e-60	0.125484	0.00765	0.406157	0.00455313	269.054
Myocardial infarction || id:ebi-a-GCST011365	rs10947786	6	39156410	A	G	5.86949e-14	-0.068942	0.009172	0.209242	0.000959535	56.4969
Myocardial infarction || id:ebi-a-GCST011365	rs10455872	6	161010118	G	A	1.07994e-82	0.311782	0.016179	0.064671	0.00627341	371.35
Myocardial infarction || id:ebi-a-GCST011365	rs9486719	6	97060124	A	G	6.80002e-10	-0.057104	0.009247	0.197727	0.00064787	38.1344
Myocardial infarction || id:ebi-a-GCST011365	rs117733303	6	160922870	G	A	2.18978e-34	0.408991	0.033427	0.022071	0.00253844	149.699
Myocardial infarction || id:ebi-a-GCST011365	rs2327426	6	134202690	C	T	2.63998e-20	-0.073797	0.007988	0.30274	0.0014488	85.3467
Myocardial infarction || id:ebi-a-GCST011365	rs3127580	6	160710851	T	C	1.10994e-13	0.080103	0.010777	0.136502	0.000938279	55.2442
Myocardial infarction || id:ebi-a-GCST011365	rs12212146	6	161125454	C	T	4.90004e-09	-0.100779	0.017212	0.060826	0.000582455	34.2817
Myocardial infarction || id:ebi-a-GCST011365	rs3128759	6	31885930	T	C	1.97002e-08	0.045788	0.008149	0.64175	0.000536414	31.5704
Myocardial infarction || id:ebi-a-GCST011365	rs3918226	7	150690176	T	C	4.31023e-13	0.114487	0.015789	0.068905	0.000893004	52.5761
Myocardial infarction || id:ebi-a-GCST011365	rs2107595	7	19049388	A	G	1.37e-08	0.054458	0.009586	0.176323	0.000548338	32.2726
Myocardial infarction || id:ebi-a-GCST011365	rs11556924	7	129663496	T	C	5.51061e-14	-0.062727	0.008336	0.336799	0.000961643	56.6212
Myocardial infarction || id:ebi-a-GCST011365	rs9640375	7	139737344	T	C	2.39001e-10	-0.058034	0.009155	0.220044	0.000682637	40.1822
Myocardial infarction || id:ebi-a-GCST011365	rs2954021	8	126482077	G	A	2.74979e-13	-0.053924	0.007375	0.49958	0.000907996	53.4596
Myocardial infarction || id:ebi-a-GCST011365	rs765549	8	19866631	G	A	1.84999e-08	-0.046665	0.008289	0.294377	0.000538496	31.693
Myocardial infarction || id:ebi-a-GCST011365	rs73225849	8	22047223	C	T	5.47003e-09	0.097144	0.016643	0.057606	0.000578836	34.0686
Myocardial infarction || id:ebi-a-GCST011365	rs7011846	8	19785656	A	G	1.03999e-10	0.149314	0.023092	0.033786	0.000710244	41.8084
Myocardial infarction || id:ebi-a-GCST011365	rs28429551	9	139243334	A	T	1.72001e-08	0.05703	0.010107	0.757751	0.00054096	31.8381
Myocardial infarction || id:ebi-a-GCST011365	rs1967604	9	110530324	G	A	1.2e-10	-0.054359	0.008435	0.704863	0.000705512	41.5296
Myocardial infarction || id:ebi-a-GCST011365	rs7025486	9	124422403	A	G	4.41001e-08	0.046544	0.008497	0.259586	0.000509815	30.0042
Myocardial infarction || id:ebi-a-GCST011365	rs2519093	9	136141870	T	C	4.56037e-19	0.085367	0.009561	0.184082	0.00135339	79.7184
Myocardial infarction || id:ebi-a-GCST011365	rs2891168	9	22098619	G	A	2.06063e-141	0.188435	0.007441	0.482997	0.0107842	641.277
Myocardial infarction || id:ebi-a-GCST011365	rs2505083	10	30335122	C	T	7.22005e-10	0.046828	0.007595	0.406858	0.000645822	38.0138
Myocardial infarction || id:ebi-a-GCST011365	rs1412445	10	91002804	T	C	1.40994e-20	0.072902	0.007834	0.34881	0.00146998	86.5958
Myocardial infarction || id:ebi-a-GCST011365	rs17115100	10	104591393	T	G	1.05e-09	-0.071374	0.011688	0.106064	0.000633523	37.2894
Myocardial infarction || id:ebi-a-GCST011365	rs589655	10	44745315	G	C	1.51985e-17	-0.097829	0.011466	0.108786	0.00123598	72.7942
Myocardial infarction || id:ebi-a-GCST011365	rs2019090	11	103668962	T	A	2.39001e-18	-0.070593	0.008074	0.672016	0.00129784	76.4418
Myocardial infarction || id:ebi-a-GCST011365	rs2681472	12	90008959	G	A	1.26009e-12	0.066601	0.009375	0.184495	0.000857205	50.4666
Myocardial infarction || id:ebi-a-GCST011365	rs11057837	12	125311720	T	C	3.57001e-09	0.07664	0.012973	0.101672	0.00059294	34.8992
Myocardial infarction || id:ebi-a-GCST011365	rs10841443	12	20220033	G	C	8.77001e-12	0.054978	0.008049	0.649365	0.000792479	46.653
Myocardial infarction || id:ebi-a-GCST011365	rs1169288	12	121416650	C	A	1.74985e-12	0.05637	0.007986	0.326652	0.000846268	49.8222
Myocardial infarction || id:ebi-a-GCST011365	rs7137258	12	54512164	A	C	1.71989e-12	0.113694	0.016101	0.066699	0.000846914	49.8603
Myocardial infarction || id:ebi-a-GCST011365	rs10774625	12	111910219	G	A	2.67979e-23	-0.079341	0.007973	0.534759	0.00168058	99.0232
Myocardial infarction || id:ebi-a-GCST011365	rs11617955	13	110818102	A	T	4.45964e-14	-0.093864	0.012428	0.107395	0.000968752	57.0402
Myocardial infarction || id:ebi-a-GCST011365	rs11619113	13	110918660	G	C	7.35005e-09	0.067078	0.011591	0.117215	0.000568996	33.4891
Myocardial infarction || id:ebi-a-GCST011365	rs9591012	13	33058333	A	G	3.68002e-08	-0.043885	0.007965	0.336917	0.000515792	30.3561
Myocardial infarction || id:ebi-a-GCST011365	rs12897285	14	100124055	C	T	2.93002e-09	-0.060892	0.010251	0.169468	0.000599468	35.2836
Myocardial infarction || id:ebi-a-GCST011365	rs72743461	15	67441750	A	C	4.6505e-11	-0.060687	0.009213	0.214912	0.000737067	43.3885
Myocardial infarction || id:ebi-a-GCST011365	rs12906125	15	91427612	A	G	6.51929e-19	0.075197	0.008459	0.307922	0.00134158	79.022
Myocardial infarction || id:ebi-a-GCST011365	rs7173743	15	79141784	C	T	1.97015e-17	-0.06362	0.007483	0.445573	0.00122727	72.2805
Myocardial infarction || id:ebi-a-GCST011365	rs62076439	17	47404628	T	G	1.47001e-09	0.048298	0.00798	0.336995	0.000622329	36.6301
Myocardial infarction || id:ebi-a-GCST011365	rs11652894	17	17952439	T	C	4.87001e-09	-0.046146	0.00788	0.562896	0.00058264	34.2926
Myocardial infarction || id:ebi-a-GCST011365	rs2760740	17	2020989	C	T	1.19001e-10	0.051683	0.008018	0.300578	0.000705821	41.5479
Myocardial infarction || id:ebi-a-GCST011365	rs9945890	18	46515916	T	G	1.64999e-08	0.044762	0.007923	0.631427	0.000542303	31.9172
Myocardial infarction || id:ebi-a-GCST011365	rs112374545	19	11188899	T	C	2.18022e-17	-0.105488	0.012425	0.108765	0.00122383	72.0773
Myocardial infarction || id:ebi-a-GCST011365	rs10404176	19	17829393	G	A	5.79029e-12	0.056918	0.008261	0.461012	0.000806347	47.47
Myocardial infarction || id:ebi-a-GCST011365	rs429358	19	45411941	C	T	4.21017e-22	0.108114	0.011177	0.139064	0.00158804	93.5618
Myocardial infarction || id:ebi-a-GCST011365	rs34633566	19	46306719	C	G	2.86003e-08	0.043427	0.007819	0.345721	0.000524116	30.8463
Myocardial infarction || id:ebi-a-GCST011365	rs259979	20	57750556	T	C	1.24e-08	0.061548	0.010802	0.146134	0.000551592	32.4642
Myocardial infarction || id:ebi-a-GCST011365	rs6102343	20	39924279	A	G	1.58001e-08	0.048892	0.008642	0.24257	0.000543812	32.0061
Myocardial infarction || id:ebi-a-GCST011365	rs28451064	21	35593827	A	G	2.96006e-22	0.117497	0.012103	0.12293	0.0015996	94.2438
Myocardial infarction || id:ebi-a-GCST011365	rs180803	22	24658858	T	G	1.55998e-08	-0.144929	0.02561	0.02221	0.000544118	32.0241
Stroke || id:ebi-a-GCST005838	rs10776752	1	113044328	T	G	2.49799e-08	0.0434628	0.0128	0.1583	2.58102e-05	11.5296
Stroke || id:ebi-a-GCST005838	rs880315	1	10796866	C	T	3.61901e-10	0.0434628	0.0084	0.4	5.99292e-05	26.7716
Stroke || id:ebi-a-GCST005838	rs1052053	1	156202173	G	A	2.69898e-14	0.0434628	0.0082	0.3984	6.28881e-05	28.0935
Stroke || id:ebi-a-GCST005838	rs6825454	4	155501188	C	T	2.61499e-09	0.0434628	0.0087	0.3036	5.58677e-05	24.9571
Stroke || id:ebi-a-GCST005838	rs2129977	4	111712432	G	A	9.3994e-16	0.0434628	0.0091	0.6835	5.10644e-05	22.8113
Stroke || id:ebi-a-GCST005838	rs11957829	5	121515195	G	A	1.617e-08	0.0434628	0.0116	0.175	3.14263e-05	14.0384
Stroke || id:ebi-a-GCST005838	rs4959130	6	1356916	A	G	1.424e-09	0.0434628	0.0129	0.1381	2.54117e-05	11.3515
Stroke || id:ebi-a-GCST005838	rs16896398	6	43262704	T	A	1.30101e-08	0.0434628	0.0084	0.3383	5.99292e-05	26.7716
Stroke || id:ebi-a-GCST005838	rs42039	7	92244422	T	C	7.322e-09	0.0434628	0.0105	0.2303	3.83555e-05	17.1338
Stroke || id:ebi-a-GCST005838	rs2107595	7	19049388	A	G	4.85512e-14	0.0434628	0.0096	0.2204	4.5884e-05	20.497
Stroke || id:ebi-a-GCST005838	rs7859727	9	22102165	T	C	4.22105e-10	0.0434628	0.0079	0.5299	6.77547e-05	30.2677
Stroke || id:ebi-a-GCST005838	rs11191833	10	105619678	A	G	1.65798e-10	0.0434628	0.0082	0.3942	6.28881e-05	28.0935
Stroke || id:ebi-a-GCST005838	rs3184504	12	111884608	C	T	8.62581e-12	0.0434628	0.0091	0.5458	5.10644e-05	22.8113
Stroke || id:ebi-a-GCST005838	rs35436	12	115554523	T	C	2.86497e-08	0.0434628	0.0083	0.3834	6.13819e-05	27.4206
Stroke || id:ebi-a-GCST005838	rs9316222	13	47214690	C	T	4.31201e-10	0.0434628	0.0096	0.7794	4.5884e-05	20.497
Stroke || id:ebi-a-GCST005838	rs12445022	16	87575332	A	G	1.048e-10	0.0434628	0.0089	0.3089	5.33851e-05	23.8481
Stroke || id:ebi-a-GCST005838	rs8103309	19	11174935	C	T	3.39703e-08	0.0434628	0.0091	0.345	5.10644e-05	22.8113
Forearm bone mineral density || id:ieu-a-977	rs13423976	2	38745624	G	A	2.30001e-08	0.097978	0.017179	0.714002	0.00300145	32.5223
Forearm bone mineral density || id:ieu-a-977	rs6894139	5	88327782	G	T	2.52e-08	-0.088937	0.015638	0.513206	0.00298455	32.3387
Forearm bone mineral density || id:ieu-a-977	rs7776725	7	121033121	C	T	1.21004e-25	0.186109	0.017421	0.259348	0.010452	114.106
|| id:ieu-a-977	rs10801580	1	196885685	C	T	2.58e-06	0.088864	0.01852	0.272395	0.00212628	23.0191
|| id:ieu-a-977	rs7555157	1	99374501	G	A	3.74999e-06	-0.084373	0.017876	0.71957	0.00205753	22.2734
|| id:ieu-a-977	rs35936330	2	42238534	T	C	3.29997e-06	0.095466	0.020112	0.168337	0.00208093	22.5272
|| id:ieu-a-977	rs13423976	2	38745624	G	A	2.30001e-08	0.097978	0.017179	0.714002	0.00300145	32.5223
|| id:ieu-a-977	rs145750983	5	296173	T	C	2.86999e-06	-0.298863	0.062572	0.0137629	0.0021069	22.8089
|| id:ieu-a-977	rs6894139	5	88327782	G	T	2.52e-08	-0.088937	0.015638	0.513206	0.00298455	32.3387
|| id:ieu-a-977	rs61066067	6	21854480	A	G	5.87003e-07	-0.137806	0.02703	0.118377	0.00239981	25.9875
|| id:ieu-a-977	rs7776725	7	121033121	C	T	1.21004e-25	0.186109	0.017421	0.259348	0.010452	114.106
|| id:ieu-a-977	rs7815608	8	130471340	T	C	4.34e-06	-0.081221	0.017323	0.269769	0.00203041	21.9791
|| id:ieu-a-977	rs1982763	8	119947828	T	C	1.10999e-06	0.079181	0.015926	0.405728	0.0022825	24.7143
|| id:ieu-a-977	rs115419274	8	4164371	C	T	4.90004e-06	0.45105	0.096734	0.0260143	0.00200814	21.7375
|| id:ieu-a-977	rs1336819	9	101195196	T	C	3.17001e-06	-0.234447	0.049299	0.0633254	0.00208872	22.6117
|| id:ieu-a-977	rs61904896	11	123550508	C	A	8.45006e-07	0.154438	0.030727	0.0798727	0.00233254	25.2573
|| id:ieu-a-977	rs489247	11	86881641	G	A	2.90001e-06	-0.086338	0.018085	0.319173	0.00210488	22.787
|| id:ieu-a-977	rs7216991	17	45052253	A	G	4.87001e-06	-0.073699	0.015801	0.458552	0.00200935	21.7507
|| id:ieu-a-977	rs58715565	22	49059107	T	G	1.24e-06	-0.174497	0.035262	0.0443119	0.00226128	24.484
Femoral neck bone mineral density || id:ieu-a-980	rs2566752	1	68656697	C	T	3.65006e-15	0.0434628	0.007699	0.41074	0.00129327	64.7289
Femoral neck bone mineral density || id:ieu-a-980	rs7524102	1	22698447	G	A	7.36038e-17	0.0434628	0.009823	0.198329	0.00145372	72.7716
Femoral neck bone mineral density || id:ieu-a-980	rs10170839	2	166572906	C	A	1.20005e-14	0.0434628	0.007521	0.431424	0.00124452	62.2859
Femoral neck bone mineral density || id:ieu-a-980	rs436448	3	41121251	C	T	1.55991e-16	0.0434628	0.007565	0.519809	0.00142283	71.2227
Femoral neck bone mineral density || id:ieu-a-980	rs1366594	5	88376061	C	A	5.44001e-25	0.0434628	0.007525	0.522593	0.00222523	111.478
Femoral neck bone mineral density || id:ieu-a-980	rs10946458	6	21391282	C	T	3.63003e-08	0.0434628	0.007974	0.338425	0.000634376	31.7301
Femoral neck bone mineral density || id:ieu-a-980	rs13194508	6	127144683	C	T	1.29999e-08	0.0434628	0.008915	0.195465	0.000676049	33.8158
Femoral neck bone mineral density || id:ieu-a-980	rs9478217	6	151874122	G	A	1.22999e-11	0.0434628	0.007608	0.482657	0.000960263	48.0459
Femoral neck bone mineral density || id:ieu-a-980	rs4448201	7	96154912	C	G	4.37019e-16	0.0434628	0.007895	0.700398	0.00138054	69.1029
Femoral neck bone mineral density || id:ieu-a-980	rs4281029	7	38153650	A	C	2.95999e-09	0.0434628	0.009361	0.187749	0.000736395	36.8366
Femoral neck bone mineral density || id:ieu-a-980	rs3779381	7	120966790	G	A	2.87012e-11	0.0434628	0.008522	0.252188	0.000925423	46.301
Femoral neck bone mineral density || id:ieu-a-980	rs1485307	8	120007395	C	T	2.49e-15	0.0434628	0.00761	0.582657	0.00130893	65.5138
Femoral neck bone mineral density || id:ieu-a-980	rs11024028	11	16756873	G	C	2.18002e-08	0.0434628	0.009698	0.147176	0.000655215	32.7731
Femoral neck bone mineral density || id:ieu-a-980	rs7108738	11	15710084	G	T	8.07049e-17	0.0434628	0.009715	0.192681	0.00145002	72.5861
Femoral neck bone mineral density || id:ieu-a-980	rs1785493	11	68208345	T	C	4.06004e-08	0.0434628	0.008037	0.365235	0.000629795	31.5008
Femoral neck bone mineral density || id:ieu-a-980	rs4759320	12	54433011	C	G	3.32997e-08	0.0434628	0.007933	0.334049	0.000637927	31.9078
Femoral neck bone mineral density || id:ieu-a-980	rs71390846	16	86714715	C	G	3.16002e-09	0.0434628	0.009756	0.173667	0.000733728	36.703
Femoral neck bone mineral density || id:ieu-a-980	rs10794639	16	377367	G	A	3.29989e-11	0.0434628	0.007546	0.458313	0.000919681	46.0135
Femoral neck bone mineral density || id:ieu-a-980	rs7209460	17	2048713	T	C	1.34999e-09	0.0434628	0.008199	0.705251	0.000768249	38.4312
Femoral neck bone mineral density || id:ieu-a-980	rs11652763	17	42208172	A	G	1.09001e-10	0.0434628	0.012659	0.147574	0.000871038	43.5776
Femoral neck bone mineral density || id:ieu-a-980	rs2741856	17	41826839	C	G	1.33999e-09	0.0434628	0.014131	0.0573588	0.000768723	38.455
Lumbar spine bone mineral density || id:ieu-a-982	rs7524102	1	22698447	G	A	2.40991e-14	0.0434628	0.011494	0.198329	0.0013634	61.0666
Lumbar spine bone mineral density || id:ieu-a-982	rs2566752	1	68656697	C	T	1.49005e-19	0.0434628	0.008947	0.41074	0.00191665	85.8945
Lumbar spine bone mineral density || id:ieu-a-982	rs11680288	2	166603281	A	G	3.11997e-09	0.0434628	0.008933	0.428958	0.000823376	36.8591
Lumbar spine bone mineral density || id:ieu-a-982	rs11692564	2	119545994	T	C	4.09996e-09	0.0434628	0.039471	0.0127287	0.000810923	36.3012
Lumbar spine bone mineral density || id:ieu-a-982	rs401680	3	41127094	T	A	3.69999e-10	0.0434628	0.008802	0.503898	0.000920976	41.2323
Lumbar spine bone mineral density || id:ieu-a-982	rs1023940	6	151932778	G	A	6.46994e-13	0.0434628	0.00876	0.534845	0.00121207	54.2805
Lumbar spine bone mineral density || id:ieu-a-982	rs1357651	7	38097862	G	T	3.74973e-13	0.0434628	0.009151	0.645187	0.00123717	55.4057
Lumbar spine bone mineral density || id:ieu-a-982	rs6965122	7	96133319	G	A	7.39946e-11	0.0434628	0.009266	0.265712	0.000994588	44.5312
Lumbar spine bone mineral density || id:ieu-a-982	rs35681117	7	37959021	T	C	2.39001e-08	0.0434628	0.009645	0.237947	0.000730717	32.7082
Lumbar spine bone mineral density || id:ieu-a-982	rs7807953	7	121000718	T	C	4.1096e-14	0.0434628	0.009698	0.263325	0.0013389	59.968
Lumbar spine bone mineral density || id:ieu-a-982	rs2220189	8	120007708	G	C	4.25011e-20	0.0434628	0.008797	0.610183	0.00197453	88.4933
Lumbar spine bone mineral density || id:ieu-a-982	rs11002249	10	79447228	T	C	1.01e-09	0.0434628	0.011142	0.235402	0.000875157	39.1792
Lumbar spine bone mineral density || id:ieu-a-982	rs11024028	11	16756873	G	C	1.43999e-08	0.0434628	0.011325	0.147176	0.000753568	33.7318
Lumbar spine bone mineral density || id:ieu-a-982	rs2291467	11	68216756	T	C	9.64051e-14	0.0434628	0.010148	0.228162	0.00129952	58.2019
Lumbar spine bone mineral density || id:ieu-a-982	rs894738	12	54417525	A	G	1.99986e-11	0.0434628	0.009136	0.333492	0.00105464	47.2229
Lumbar spine bone mineral density || id:ieu-a-982	rs78667121	13	43200103	A	G	1.21001e-08	0.0434628	0.025668	0.0221957	0.000761482	34.0863
Lumbar spine bone mineral density || id:ieu-a-982	rs9533094	13	42965837	G	A	2.80027e-20	0.0434628	0.008741	0.404296	0.00199373	89.3559
Lumbar spine bone mineral density || id:ieu-a-982	rs73326583	14	91465976	A	C	2.83002e-09	0.0434628	0.011887	0.160382	0.00082779	37.0569
Lumbar spine bone mineral density || id:ieu-a-982	rs71390846	16	86714715	C	G	3.79997e-08	0.0434628	0.011373	0.173667	0.000709481	31.7569
Lumbar spine bone mineral density || id:ieu-a-982	rs9921222	16	375782	T	C	3.16002e-09	0.0434628	0.008789	0.461177	0.000822891	36.8374
Lumbar spine bone mineral density || id:ieu-a-982	rs884205	18	60054857	C	A	2.77e-09	0.0434628	0.010212	0.786794	0.000828794	37.1018
Lumbar spine bone mineral density || id:ieu-a-982	rs9749364	19	33525713	G	T	6.64003e-10	0.0434628	0.018078	0.133492	0.000894133	40.0295
Lumbar spine bone mineral density || id:ieu-a-982	rs2235811	20	10644158	G	A	4.66004e-09	0.0434628	0.009045	0.537709	0.000805082	36.0395
Lumbar spine bone mineral density || id:ieu-a-982	rs13046645	21	36818136	A	T	2.91998e-08	0.0434628	0.009829	0.276293	0.000721619	32.3006
Heel bone mineral density (BMD) || id:ukb-b-8875	rs78416576	1	22543368	T	C	7.00003e-31	-0.0460342	0.00398398	0.118993	0.000502385	133.513
Heel bone mineral density (BMD) || id:ukb-b-8875	rs12145525	1	6711146	C	T	1.9002e-14	-0.0205456	0.00268353	0.346316	0.000220626	58.6167
Heel bone mineral density (BMD) || id:ukb-b-8875	rs1414660	1	240586695	T	C	4.29536e-140	0.0813511	0.00322854	0.19205	0.00238454	634.909
Heel bone mineral density (BMD) || id:ukb-b-8875	rs6684375	1	22706434	T	C	3.40017e-77	0.062122	0.00334042	0.176265	0.00130032	345.848
Heel bone mineral density (BMD) || id:ukb-b-8875	rs2566752	1	68656697	C	T	5.70033e-40	0.0349158	0.00263874	0.3759	0.000658707	175.084
Heel bone mineral density (BMD) || id:ukb-b-8875	rs2566774	1	68694877	C	T	6.70039e-32	-0.0383683	0.00326425	0.811864	0.000519853	138.158
Heel bone mineral density (BMD) || id:ukb-b-8875	rs139603701	1	2904634	G	A	2.19989e-24	-0.105562	0.0103602	0.016446	0.000390694	103.819
Heel bone mineral density (BMD) || id:ukb-b-8875	rs3790608	1	113055023	A	G	4.49987e-20	0.0327313	0.00356689	0.151079	0.000316911	84.2061
Heel bone mineral density (BMD) || id:ukb-b-8875	rs4304588	1	221476976	T	C	1.29987e-19	-0.0235918	0.00260309	0.40576	0.000309127	82.1373
Heel bone mineral density (BMD) || id:ukb-b-8875	rs75977651	1	219794385	T	C	4.79954e-17	-0.0357016	0.0042546	0.101316	0.000265015	70.4133
Heel bone mineral density (BMD) || id:ukb-b-8875	rs6660927	1	21960044	C	A	1e-12	-0.0291881	0.00409502	0.108804	0.000191225	50.8038
Heel bone mineral density (BMD) || id:ukb-b-8875	rs1444436	1	163921487	G	C	2.39999e-09	-0.016483	0.00276025	0.690709	0.000134229	35.6593
Heel bone mineral density (BMD) || id:ukb-b-8875	rs10922489	1	89259862	T	C	2.80001e-09	-0.0151833	0.00255522	0.542301	0.000132906	35.3079
Heel bone mineral density (BMD) || id:ukb-b-8875	rs16840232	1	240646061	C	T	1e-08	0.0184235	0.00321822	0.216243	0.000123364	32.7725
Heel bone mineral density (BMD) || id:ukb-b-8875	rs10800531	1	170680145	T	A	2.39994e-26	0.0271474	0.00255645	0.466109	0.000424351	112.766
Heel bone mineral density (BMD) || id:ukb-b-8875	rs3765971	1	8445360	T	C	2.70023e-26	0.0284684	0.00268359	0.657495	0.000423485	112.536
Heel bone mineral density (BMD) || id:ukb-b-8875	rs848188	1	16277082	C	A	2.09991e-19	0.0380159	0.00422053	0.101627	0.000305346	81.1322
Heel bone mineral density (BMD) || id:ukb-b-8875	rs635084	1	210466625	A	G	2.49977e-16	0.0275249	0.00335953	0.174639	0.000252646	67.1261
Heel bone mineral density (BMD) || id:ukb-b-8875	rs67631072	1	38461821	T	C	2.39994e-12	0.0180743	0.00257839	0.553759	0.000184958	49.1386
Heel bone mineral density (BMD) || id:ukb-b-8875	rs12733821	1	162086691	C	G	8.49963e-12	0.0181773	0.00266114	0.646405	0.00017562	46.6573
Heel bone mineral density (BMD) || id:ukb-b-8875	rs7520984	1	200710318	C	G	3.59998e-10	-0.0180232	0.00287373	0.731707	0.000148059	39.334
Heel bone mineral density (BMD) || id:ukb-b-8875	rs213759	1	41592998	A	G	4.09996e-08	0.0225796	0.00411467	0.891056	0.000113355	30.1134
Heel bone mineral density (BMD) || id:ukb-b-8875	rs1694593	1	220111743	G	A	5.60015e-20	-0.028844	0.00315199	0.794678	0.000315161	83.741
Heel bone mineral density (BMD) || id:ukb-b-8875	rs6587723	1	149922960	C	T	1.59993e-13	-0.0194348	0.00263356	0.430945	0.00020498	54.4591
Heel bone mineral density (BMD) || id:ukb-b-8875	rs9324144	1	85332649	T	C	3.19963e-13	-0.0206334	0.00283258	0.702466	0.000199718	53.0608
Heel bone mineral density (BMD) || id:ukb-b-8875	rs4912084	1	19721548	G	A	1.29987e-11	-0.0178066	0.00262965	0.622386	0.000172591	45.8525
Heel bone mineral density (BMD) || id:ukb-b-8875	rs12127020	1	68404391	G	C	2.69998e-09	0.0193384	0.00325031	0.190536	0.000133248	35.3988
Heel bone mineral density (BMD) || id:ukb-b-8875	rs12403844	1	172214642	G	A	2.29985e-19	0.0278896	0.00309927	0.214575	0.000304762	80.9771
Heel bone mineral density (BMD) || id:ukb-b-8875	rs76604417	1	119425396	C	T	3.59998e-14	0.0293884	0.00387918	0.123705	0.000216026	57.3943
Heel bone mineral density (BMD) || id:ukb-b-8875	rs11576308	1	103370977	A	G	1.79999e-10	0.0166844	0.00261755	0.607996	0.00015293	40.6282
Heel bone mineral density (BMD) || id:ukb-b-8875	rs34441013	2	119632668	A	G	1.39991e-32	0.0339303	0.00285493	0.277041	0.000531473	141.248
Heel bone mineral density (BMD) || id:ukb-b-8875	rs7583768	2	238416786	G	A	1e-14	-0.0233563	0.00301987	0.235011	0.000225145	59.8175
Heel bone mineral density (BMD) || id:ukb-b-8875	rs938662	2	45864578	G	A	4.70002e-13	0.0205446	0.00283962	0.710026	0.000197023	52.3446
Heel bone mineral density (BMD) || id:ukb-b-8875	rs13022041	2	25400559	T	G	7.19946e-11	0.0177883	0.00272968	0.325615	0.000159847	42.4661
Heel bone mineral density (BMD) || id:ukb-b-8875	rs35531047	2	42220435	A	T	9.60064e-63	0.0514229	0.0030758	0.221285	0.00105116	279.508
Heel bone mineral density (BMD) || id:ukb-b-8875	rs6716216	2	202803881	G	A	1.20005e-19	0.0353041	0.00389112	0.122117	0.000309809	82.3186
Heel bone mineral density (BMD) || id:ukb-b-8875	rs10221698	2	202939654	C	T	1.29987e-12	0.018198	0.00256676	0.558609	0.000189201	50.2659
Heel bone mineral density (BMD) || id:ukb-b-8875	rs9631060	2	54369588	G	A	2.09991e-12	-0.0217054	0.00308878	0.21905	0.00018587	49.3808
Heel bone mineral density (BMD) || id:ukb-b-8875	rs7585120	2	118840782	T	C	4.30002e-09	0.017025	0.00290014	0.266608	0.00012972	34.4614
Heel bone mineral density (BMD) || id:ukb-b-8875	rs7577950	2	70795622	T	C	7.49998e-09	0.0149768	0.00259148	0.579248	0.000125723	33.3994
Heel bone mineral density (BMD) || id:ukb-b-8875	rs141795717	2	119539208	A	G	1.1995e-109	0.224255	0.0100799	0.016396	0.00185991	494.958
Heel bone mineral density (BMD) || id:ukb-b-8875	rs16857021	2	218070164	A	T	4.60045e-16	0.0283504	0.00349044	0.159411	0.000248301	65.9713
Heel bone mineral density (BMD) || id:ukb-b-8875	rs57299708	2	42288320	T	C	6.70039e-14	-0.0258833	0.0034543	0.165738	0.000211327	56.1456
Heel bone mineral density (BMD) || id:ukb-b-8875	rs114658808	2	119423996	A	G	3.19963e-12	0.0581104	0.00833813	0.024877	0.000182818	48.5699
Heel bone mineral density (BMD) || id:ukb-b-8875	rs847148	2	176970456	T	A	2.30001e-10	-0.0172654	0.00272256	0.326719	0.000151377	40.2157
Heel bone mineral density (BMD) || id:ukb-b-8875	rs11696009	2	72330334	C	A	4e-10	0.0168531	0.00269415	0.343814	0.000147292	39.1303
Heel bone mineral density (BMD) || id:ukb-b-8875	rs113869252	2	145775791	T	C	5.39995e-09	0.0170242	0.0029174	0.255804	0.000128178	34.0517
Heel bone mineral density (BMD) || id:ukb-b-8875	rs10931982	2	202832130	C	T	2.49977e-64	0.0517236	0.00305416	0.77443	0.00107858	286.808
Heel bone mineral density (BMD) || id:ukb-b-8875	rs12622690	2	119086841	T	C	1.39991e-60	-0.0468064	0.00285109	0.723031	0.00101362	269.516
Heel bone mineral density (BMD) || id:ukb-b-8875	rs12714240	2	28941150	A	G	2.80027e-15	-0.0209999	0.00265908	0.641166	0.000234746	62.3689
Heel bone mineral density (BMD) || id:ukb-b-8875	rs4666343	2	19870341	T	C	1.29987e-12	-0.0203756	0.00287039	0.271619	0.000189664	50.389
Heel bone mineral density (BMD) || id:ukb-b-8875	rs78058190	2	219699999	A	G	2.80001e-09	0.0389455	0.00655393	0.050583	0.000132917	35.3108
Heel bone mineral density (BMD) || id:ukb-b-8875	rs4305309	2	54683711	C	T	4.29536e-168	-0.0736623	0.0026656	0.642791	0.0028667	763.655
Heel bone mineral density (BMD) || id:ukb-b-8875	rs4671961	2	54798596	A	G	2.60016e-70	0.0484689	0.0027342	0.68074	0.00118163	314.241
Heel bone mineral density (BMD) || id:ukb-b-8875	rs7603114	2	40666351	G	A	5.79963e-19	-0.0228505	0.00256853	0.483744	0.000297866	79.1442
Heel bone mineral density (BMD) || id:ukb-b-8875	rs62178780	2	181929274	C	G	4.00037e-15	0.0218664	0.00278398	0.296508	0.000232193	61.6906
Heel bone mineral density (BMD) || id:ukb-b-8875	rs11688424	2	159884324	T	C	7.00003e-15	0.0204691	0.00262953	0.374202	0.000228071	60.5952
Heel bone mineral density (BMD) || id:ukb-b-8875	rs10932006	2	204001724	A	G	1.39991e-12	-0.0532819	0.00751671	0.970544	0.000189125	50.2459
Heel bone mineral density (BMD) || id:ukb-b-8875	rs12614608	2	153331546	A	G	2.49977e-12	-0.0199646	0.00285024	0.276731	0.000184674	49.0631
Heel bone mineral density (BMD) || id:ukb-b-8875	rs6759927	2	238227919	G	A	6.59933e-11	0.0178931	0.00274013	0.316093	0.000160504	42.6408
Heel bone mineral density (BMD) || id:ukb-b-8875	rs7584373	2	68079211	A	G	9.79941e-11	-0.0173474	0.00268093	0.344669	0.0001576	41.8692
Heel bone mineral density (BMD) || id:ukb-b-8875	rs11904619	2	233720166	C	T	1.79999e-08	-0.0178864	0.00317791	0.20051	0.000119245	31.6781
Heel bone mineral density (BMD) || id:ukb-b-8875	rs58552741	3	41016731	G	C	6.19998e-10	-0.0270175	0.00436835	0.105396	0.000143986	38.2518
Heel bone mineral density (BMD) || id:ukb-b-8875	rs9290351	3	168692352	T	G	3.69999e-09	0.0230388	0.00390703	0.121783	0.000130887	34.7715
Heel bone mineral density (BMD) || id:ukb-b-8875	rs73238180	3	142123392	A	G	2.1e-08	-0.0239849	0.00428132	0.099813	0.00011814	31.3846
Heel bone mineral density (BMD) || id:ukb-b-8875	rs370387	3	41123984	A	G	2.49977e-61	0.0424137	0.00256706	0.554104	0.00102665	272.984
Heel bone mineral density (BMD) || id:ukb-b-8875	rs11915970	3	56169965	T	A	6.4998e-27	0.0426355	0.00396919	0.118258	0.000434188	115.381
Heel bone mineral density (BMD) || id:ukb-b-8875	rs189267552	3	20073193	A	T	7.00003e-11	-0.0756245	0.0115971	0.01252	0.000160061	42.5229
Heel bone mineral density (BMD) || id:ukb-b-8875	rs344035	3	156461279	A	G	2.19999e-10	-0.0162519	0.00255953	0.500099	0.000151757	40.3167
Heel bone mineral density (BMD) || id:ukb-b-8875	rs1568609	3	157066839	A	G	3.29997e-08	-0.014586	0.00264047	0.621199	0.000114865	30.5145
Heel bone mineral density (BMD) || id:ukb-b-8875	rs12636449	3	50180613	G	A	1.59993e-21	0.0435997	0.00457611	0.085448	0.000341628	90.776
Heel bone mineral density (BMD) || id:ukb-b-8875	rs7636668	3	56278593	T	C	3.50026e-16	0.020999	0.00257468	0.528806	0.000250363	66.5193
Heel bone mineral density (BMD) || id:ukb-b-8875	rs347609	3	11269999	C	G	1.10002e-14	-0.02532	0.00327586	0.812157	0.000224857	59.7411
Heel bone mineral density (BMD) || id:ukb-b-8875	rs7633119	3	30736573	C	T	4.20001e-10	-0.0169722	0.00271663	0.332455	0.000146919	39.0312
Heel bone mineral density (BMD) || id:ukb-b-8875	rs13088318	3	101242751	G	A	6.4e-09	0.015686	0.00270186	0.33694	0.000126874	33.7051
Heel bone mineral density (BMD) || id:ukb-b-8875	rs6441103	3	156643385	C	T	5.60015e-38	-0.0436748	0.00338998	0.171705	0.000624488	165.983
Heel bone mineral density (BMD) || id:ukb-b-8875	rs1991431	3	141133450	A	G	2.90001e-09	-0.0152907	0.00257662	0.441046	0.000132564	35.2169
Heel bone mineral density (BMD) || id:ukb-b-8875	rs6844904	4	146167657	A	G	1.9002e-21	0.0325072	0.00341855	0.831536	0.000340295	90.4216
Heel bone mineral density (BMD) || id:ukb-b-8875	rs2174633	4	17917781	C	A	4.30031e-12	0.0200969	0.00290147	0.735635	0.000180581	47.9754
Heel bone mineral density (BMD) || id:ukb-b-8875	rs13133616	4	157505233	G	A	2.59998e-09	0.0175101	0.00293914	0.254309	0.0001336	35.4922
Heel bone mineral density (BMD) || id:ukb-b-8875	rs1381957	4	88796699	G	A	7.19946e-33	-0.0434382	0.00363757	0.855846	0.000536557	142.599
Heel bone mineral density (BMD) || id:ukb-b-8875	rs1386625	4	38361120	G	A	1.20005e-27	-0.0475961	0.00436858	0.903038	0.000446679	118.702
Heel bone mineral density (BMD) || id:ukb-b-8875	rs4148160	4	89015090	T	C	7.70016e-12	0.0181558	0.00265295	0.374592	0.000176288	46.8349
Heel bone mineral density (BMD) || id:ukb-b-8875	rs62331124	4	106034930	C	A	1.7e-10	0.0176736	0.00276624	0.313338	0.00015365	40.8194
Heel bone mineral density (BMD) || id:ukb-b-8875	rs6532480	4	95277038	C	T	1.7e-09	-0.0155824	0.00258459	0.43972	0.000136821	36.3481
Heel bone mineral density (BMD) || id:ukb-b-8875	rs116208713	4	86917834	G	T	2.39999e-09	0.0293031	0.00490864	0.072865	0.000134145	35.637
Heel bone mineral density (BMD) || id:ukb-b-8875	rs11947360	4	77874144	A	G	6.69993e-09	-0.0205614	0.00354677	0.153939	0.000126506	33.6075
Heel bone mineral density (BMD) || id:ukb-b-8875	rs77431781	4	124534992	T	A	8.9e-09	-0.0284472	0.00494622	0.076036	0.00012451	33.0772
Heel bone mineral density (BMD) || id:ukb-b-8875	rs4505759	4	1003022	T	C	7.50067e-89	0.0555877	0.00278152	0.307293	0.0015013	399.383
Heel bone mineral density (BMD) || id:ukb-b-8875	rs7699480	4	145607846	T	C	2.70023e-14	-0.0195818	0.00257298	0.56138	0.000218005	57.9201
Heel bone mineral density (BMD) || id:ukb-b-8875	rs56921221	4	54352164	A	G	7.29962e-13	0.0257769	0.00359353	0.149011	0.00019367	51.4536
Heel bone mineral density (BMD) || id:ukb-b-8875	rs11729023	4	71991184	T	C	2.09991e-11	0.0263577	0.00393426	0.12091	0.000168944	44.8834
Heel bone mineral density (BMD) || id:ukb-b-8875	rs78161283	4	119792345	T	C	8.99995e-10	-0.0345236	0.00563518	0.055679	0.000141281	37.533
Heel bone mineral density (BMD) || id:ukb-b-8875	rs68119427	4	57758030	G	C	2.39999e-09	0.0160556	0.00268933	0.347618	0.000134164	35.642
Heel bone mineral density (BMD) || id:ukb-b-8875	rs9990527	4	1324360	T	C	2.19989e-22	-0.0326066	0.00335086	0.177031	0.000356346	94.6881
Heel bone mineral density (BMD) || id:ukb-b-8875	rs3775119	4	893712	T	C	3.29997e-09	-0.0215573	0.00364475	0.145037	0.000131681	34.9824
Heel bone mineral density (BMD) || id:ukb-b-8875	rs16891104	4	14860842	C	T	7.19996e-09	-0.0185824	0.00321193	0.19653	0.000125992	33.471
Heel bone mineral density (BMD) || id:ukb-b-8875	rs2052482	5	80282584	T	C	1.29987e-19	0.0256865	0.00283469	0.285257	0.000309024	82.1099
Heel bone mineral density (BMD) || id:ukb-b-8875	rs7703751	5	122831981	T	A	2.09991e-16	-0.0240449	0.00292669	0.25693	0.000254045	67.4977
Heel bone mineral density (BMD) || id:ukb-b-8875	rs10473282	5	42410060	A	G	2.39994e-13	-0.0194845	0.00265936	0.365853	0.000202053	53.681
Heel bone mineral density (BMD) || id:ukb-b-8875	rs10078310	5	54832387	A	G	1.10002e-11	0.0319733	0.00470271	0.080426	0.000173993	46.2248
Heel bone mineral density (BMD) || id:ukb-b-8875	rs2542710	5	39382261	G	A	5.70033e-32	-0.030199	0.00256618	0.484179	0.000521089	138.487
Heel bone mineral density (BMD) || id:ukb-b-8875	rs368510	5	148787469	A	G	9.79941e-24	0.0271809	0.00270639	0.333418	0.000379586	100.866
Heel bone mineral density (BMD) || id:ukb-b-8875	rs42916	5	127560659	A	C	4.00037e-15	0.0229233	0.00291802	0.739107	0.000232276	61.7127
Heel bone mineral density (BMD) || id:ukb-b-8875	rs7720275	5	158246650	C	T	3.10027e-14	-0.0258304	0.00340194	0.169952	0.000216991	57.6508
Heel bone mineral density (BMD) || id:ukb-b-8875	rs745429	5	36649049	A	G	1.20005e-11	0.0244886	0.00361086	0.149736	0.000173125	45.9942
Heel bone mineral density (BMD) || id:ukb-b-8875	rs1811291	5	154028817	G	A	6.29941e-11	-0.0226969	0.00347224	0.162742	0.000160832	42.7278
Heel bone mineral density (BMD) || id:ukb-b-8875	rs7732038	5	172998191	C	T	1.20005e-14	0.020138	0.00260947	0.602632	0.00022416	59.5559
Heel bone mineral density (BMD) || id:ukb-b-8875	rs6870556	5	31134837	A	G	2.09991e-12	-0.0185632	0.00264149	0.624366	0.000185889	49.3861
Heel bone mineral density (BMD) || id:ukb-b-8875	rs10491280	5	132196383	C	A	1.2e-09	0.0222228	0.00365521	0.14278	0.000139136	36.9632
Heel bone mineral density (BMD) || id:ukb-b-8875	rs10069783	5	111985214	G	A	2.30001e-08	0.0169756	0.0030398	0.231945	0.000117392	31.1858
Heel bone mineral density (BMD) || id:ukb-b-8875	rs16878921	5	50778798	A	G	6.59933e-17	0.0358608	0.00429292	0.098068	0.000262632	69.78
Heel bone mineral density (BMD) || id:ukb-b-8875	rs6882422	5	135430668	A	G	4.90004e-15	-0.0313659	0.00400607	0.116759	0.000230731	61.3021
Heel bone mineral density (BMD) || id:ukb-b-8875	rs3922468	5	95613007	A	G	2.5e-09	0.0162468	0.00272496	0.667951	0.000133809	35.5478
Heel bone mineral density (BMD) || id:ukb-b-8875	rs1382376	5	82391237	G	C	3.09999e-09	-0.0152044	0.00256608	0.449864	0.00013215	35.1071
Heel bone mineral density (BMD) || id:ukb-b-8875	rs9326769	5	108653720	T	C	3.40017e-11	-0.0172331	0.00260051	0.412309	0.000165297	43.9144
Heel bone mineral density (BMD) || id:ukb-b-8875	rs75230517	6	45106438	C	G	1.99986e-66	-0.0999014	0.00580265	0.05095	0.00111464	296.406
Heel bone mineral density (BMD) || id:ukb-b-8875	rs4053429	6	2488225	C	T	7.70016e-22	-0.0245028	0.00255124	0.521085	0.000347141	92.2413
Heel bone mineral density (BMD) || id:ukb-b-8875	rs73029259	6	164111348	A	T	2.29985e-18	-0.0331283	0.00378899	0.130108	0.000287709	76.4448
Heel bone mineral density (BMD) || id:ukb-b-8875	rs9340903	6	152266043	T	C	9.49948e-14	-0.0554448	0.00744449	0.030387	0.00020878	55.4688
Heel bone mineral density (BMD) || id:ukb-b-8875	rs117445182	6	151730166	A	C	1.10002e-12	-0.0703227	0.00988322	0.017777	0.000190563	50.628
Heel bone mineral density (BMD) || id:ukb-b-8875	rs1502201	6	55265497	A	G	5.99998e-10	-0.0181193	0.00292692	0.747177	0.000144253	38.3229
Heel bone mineral density (BMD) || id:ukb-b-8875	rs159408	6	133702841	T	A	1.5e-08	-0.0147223	0.00259889	0.407017	0.000120796	32.0902
Heel bone mineral density (BMD) || id:ukb-b-8875	rs7741021	6	127468274	C	A	9.39723e-193	0.0755656	0.00255153	0.478075	0.00329111	877.089
Heel bone mineral density (BMD) || id:ukb-b-8875	rs72868882	6	55644601	T	G	1.59993e-20	0.0488871	0.00526465	0.063618	0.000324516	86.2276
Heel bone mineral density (BMD) || id:ukb-b-8875	rs9257703	6	29278505	G	T	2.70023e-12	-0.0205029	0.00293137	0.747215	0.000184135	48.92
Heel bone mineral density (BMD) || id:ukb-b-8875	rs9375422	6	126375325	A	T	1.29999e-09	0.0155299	0.00255997	0.448536	0.000138527	36.8014
Heel bone mineral density (BMD) || id:ukb-b-8875	rs2054810	6	72386408	G	A	3.29997e-08	-0.0183198	0.00331712	0.183766	0.000114815	30.5011
Heel bone mineral density (BMD) || id:ukb-b-8875	rs78432519	6	21891576	T	C	3.90032e-22	-0.0389176	0.00402298	0.112635	0.000352185	93.5822
Heel bone mineral density (BMD) || id:ukb-b-8875	rs72945659	6	107931983	T	C	1e-09	0.0246608	0.00403958	0.112825	0.000140284	37.2682
Heel bone mineral density (BMD) || id:ukb-b-8875	rs9474632	6	53578160	A	G	1.7e-08	-0.015074	0.00267475	0.360122	0.000119555	31.7605
Heel bone mineral density (BMD) || id:ukb-b-8875	rs3777787	6	133577921	A	C	1.99986e-86	-0.0504275	0.00255917	0.541444	0.00145959	388.27
Heel bone mineral density (BMD) || id:ukb-b-8875	rs150445982	6	55676621	T	C	5.60015e-21	0.0839094	0.00892844	0.022806	0.000332394	88.3216
Heel bone mineral density (BMD) || id:ukb-b-8875	rs9378485	6	6961571	C	T	4.20001e-10	-0.0163589	0.00261939	0.386485	0.000146815	39.0036
Heel bone mineral density (BMD) || id:ukb-b-8875	rs2982573	6	152010534	C	T	3.49945e-193	0.0764832	0.0025796	0.420225	0.00329853	879.071
Heel bone mineral density (BMD) || id:ukb-b-8875	rs4870044	6	151901409	T	C	1.90108e-180	-0.0802307	0.00280103	0.289152	0.00307917	820.432
Heel bone mineral density (BMD) || id:ukb-b-8875	rs116228246	6	7050935	C	G	6.79986e-25	0.0879306	0.00853445	0.023284	0.000399469	106.151
Heel bone mineral density (BMD) || id:ukb-b-8875	rs10455097	6	74493432	C	A	4.90004e-24	-0.0257736	0.00254875	0.514317	0.000384819	102.257
Heel bone mineral density (BMD) || id:ukb-b-8875	rs28585071	6	168432467	A	G	5.00035e-16	-0.0272259	0.00335692	0.175655	0.000247573	65.7778
Heel bone mineral density (BMD) || id:ukb-b-8875	rs6454314	6	83740400	A	G	6.4003e-15	-0.0213809	0.00274257	0.68457	0.000228752	60.7762
Heel bone mineral density (BMD) || id:ukb-b-8875	rs1977576	6	131306472	C	T	8.10028e-15	0.0203818	0.00262467	0.383577	0.000226968	60.3021
Heel bone mineral density (BMD) || id:ukb-b-8875	rs41302867	6	7240876	A	G	4.19952e-14	-0.0293283	0.00388156	0.122612	0.00021488	57.0897
Heel bone mineral density (BMD) || id:ukb-b-8875	rs13220896	6	31369662	A	G	1.80011e-12	-0.0452947	0.00642699	0.040608	0.00018695	49.668
Heel bone mineral density (BMD) || id:ukb-b-8875	rs12215938	6	155325261	T	C	8.80035e-11	0.023749	0.00366136	0.139964	0.000158367	42.0729
Heel bone mineral density (BMD) || id:ukb-b-8875	rs553051	6	168116046	C	G	1.89998e-08	0.0178009	0.0031668	0.207782	0.000118937	31.5965
Heel bone mineral density (BMD) || id:ukb-b-8875	rs2908007	7	120962164	G	A	1e-200	0.164545	0.00259856	0.401166	0.0148705	4009.6
Heel bone mineral density (BMD) || id:ukb-b-8875	rs10239787	7	27970153	T	C	1.69981e-25	-0.0283749	0.00271854	0.329165	0.000409965	108.942
Heel bone mineral density (BMD) || id:ukb-b-8875	rs17152567	7	25793477	G	C	2.39994e-23	-0.0300244	0.00301611	0.234582	0.000372924	99.0948
Heel bone mineral density (BMD) || id:ukb-b-8875	rs571356	7	83306489	A	G	2.39994e-11	-0.0182881	0.00273691	0.318068	0.000168063	44.6491
Heel bone mineral density (BMD) || id:ukb-b-8875	rs6976382	7	83637487	C	G	2.39999e-09	0.0199436	0.00334155	0.177207	0.000134085	35.6211
Heel bone mineral density (BMD) || id:ukb-b-8875	rs6977448	7	132324508	T	A	2.5e-08	0.0199132	0.00357123	0.149061	0.000117037	31.0916
Heel bone mineral density (BMD) || id:ukb-b-8875	rs28362709	7	30955539	T	G	4.00037e-43	-0.0418557	0.0030401	0.228802	0.000713102	189.553
Heel bone mineral density (BMD) || id:ukb-b-8875	rs77847666	7	120499147	C	T	8.60003e-30	0.0752347	0.0066364	0.03823	0.000483603	128.519
Heel bone mineral density (BMD) || id:ukb-b-8875	rs117124857	7	121009802	T	C	2.90001e-25	-0.09406	0.00905747	0.02226	0.000405833	107.843
Heel bone mineral density (BMD) || id:ukb-b-8875	rs2069443	7	150755173	G	T	1.09999e-09	-0.0177404	0.00291429	0.255369	0.000139485	37.056
Heel bone mineral density (BMD) || id:ukb-b-8875	rs150967545	7	121121903	A	G	2.69998e-09	0.0450273	0.00756982	0.032425	0.000133184	35.3816
Heel bone mineral density (BMD) || id:ukb-b-8875	rs6977460	7	138667788	G	A	1.40001e-08	-0.016514	0.00290829	0.258711	0.000121368	32.2423
Heel bone mineral density (BMD) || id:ukb-b-8875	rs6960700	7	96146489	C	T	3.29989e-63	0.0452441	0.002696	0.662211	0.00105914	281.631
Heel bone mineral density (BMD) || id:ukb-b-8875	rs10249754	7	15693906	G	A	4.10015e-30	0.0305864	0.00268284	0.655244	0.000489083	129.976
Heel bone mineral density (BMD) || id:ukb-b-8875	rs42039	7	92244422	T	C	5.70033e-17	-0.0248894	0.00297355	0.243626	0.000263689	70.0608
Heel bone mineral density (BMD) || id:ukb-b-8875	rs2722299	7	38013798	T	C	2.90001e-22	-0.0250569	0.00258227	0.427687	0.000354344	94.156
Heel bone mineral density (BMD) || id:ukb-b-8875	rs2002810	7	95980004	C	T	1.99986e-17	-0.023528	0.00276965	0.68026	0.0002716	72.1634
Heel bone mineral density (BMD) || id:ukb-b-8875	rs34185333	7	27239193	T	C	4.19952e-15	-0.0621689	0.0079194	0.027889	0.000231947	61.6252
Heel bone mineral density (BMD) || id:ukb-b-8875	rs2529015	7	20326586	T	C	4.30031e-13	0.0248267	0.00342616	0.166064	0.000197635	52.5073
Heel bone mineral density (BMD) || id:ukb-b-8875	rs2707493	7	120958140	T	C	7.49998e-10	0.0511366	0.00830851	0.024413	0.000142588	37.8804
Heel bone mineral density (BMD) || id:ukb-b-8875	rs10235021	7	38123667	T	C	1.30017e-112	0.0715592	0.0031732	0.201397	0.00191088	508.549
Heel bone mineral density (BMD) || id:ukb-b-8875	rs212417	7	105494963	A	G	9.3994e-29	-0.0302249	0.00271659	0.671722	0.000465808	123.788
Heel bone mineral density (BMD) || id:ukb-b-8875	rs71569053	7	120695333	T	A	6.70039e-16	0.101442	0.0125619	0.012374	0.00024544	65.2111
Heel bone mineral density (BMD) || id:ukb-b-8875	rs1862947	7	50919937	C	T	9.80009e-09	-0.0157338	0.00274393	0.318643	0.000123764	32.8789
Heel bone mineral density (BMD) || id:ukb-b-8875	rs3778929	7	156396471	C	T	3.79997e-08	0.0150937	0.00274437	0.347275	0.000113863	30.2484
Heel bone mineral density (BMD) || id:ukb-b-8875	rs2737252	8	116663898	A	G	6.09958e-36	0.0356028	0.00284462	0.281506	0.000589375	156.645
Heel bone mineral density (BMD) || id:ukb-b-8875	rs3099090	8	96666692	C	T	1.99986e-13	-0.0225155	0.0030646	0.772833	0.000203168	53.9774
Heel bone mineral density (BMD) || id:ukb-b-8875	rs734703	8	6388155	G	A	2.1e-10	0.0180732	0.00284418	0.719612	0.000151991	40.3787
Heel bone mineral density (BMD) || id:ukb-b-8875	rs2639935	8	71866280	T	A	1.50003e-26	-0.0275613	0.00258378	0.432191	0.000428184	113.785
Heel bone mineral density (BMD) || id:ukb-b-8875	rs7014448	8	127990833	G	T	4.60045e-18	-0.0237662	0.00274361	0.681059	0.00028241	75.0363
Heel bone mineral density (BMD) || id:ukb-b-8875	rs6999846	8	80813426	C	T	1.69981e-15	-0.0215044	0.00269998	0.654836	0.000238758	63.4352
Heel bone mineral density (BMD) || id:ukb-b-8875	rs4876858	8	119773438	C	G	2.90001e-13	-0.0230877	0.00316328	0.792869	0.000200506	53.27
Heel bone mineral density (BMD) || id:ukb-b-8875	rs11985969	8	25311777	A	G	7.39997e-10	0.0171364	0.00278274	0.302841	0.000142745	37.9219
Heel bone mineral density (BMD) || id:ukb-b-8875	rs13264707	8	129950004	C	T	8.60003e-09	0.0151932	0.00263902	0.38356	0.000124763	33.1444
Heel bone mineral density (BMD) || id:ukb-b-8875	rs2929308	8	9084121	A	T	2.19989e-62	-0.042695	0.00256146	0.509191	0.00104485	277.828
Heel bone mineral density (BMD) || id:ukb-b-8875	rs11993876	8	72218617	C	T	6.59994e-09	0.0150285	0.00259125	0.42918	0.000126615	33.6364
Heel bone mineral density (BMD) || id:ukb-b-8875	rs6985162	8	109009951	C	A	2.1e-08	-0.0151553	0.00270643	0.359088	0.000118035	31.3568
Heel bone mineral density (BMD) || id:ukb-b-8875	rs7816131	8	130719718	T	A	7.00003e-11	0.0207883	0.00318775	0.20233	0.000160077	42.5271
Heel bone mineral density (BMD) || id:ukb-b-8875	rs10992875	9	96476581	T	C	7.8001e-23	0.0287334	0.00292078	0.261425	0.000364205	96.7772
Heel bone mineral density (BMD) || id:ukb-b-8875	rs34137313	9	110893956	G	T	1.9002e-14	-0.0233844	0.0030549	0.227572	0.000220542	58.5943
Heel bone mineral density (BMD) || id:ukb-b-8875	rs2491105	9	130320283	C	T	3.09999e-10	0.0192308	0.00305573	0.233606	0.000149083	39.606
Heel bone mineral density (BMD) || id:ukb-b-8875	rs12340775	9	13226945	A	G	9.20026e-11	-0.037198	0.00574106	0.055719	0.000158021	41.9809
Heel bone mineral density (BMD) || id:ukb-b-8875	rs73520180	9	118756021	C	T	2e-10	0.0305576	0.00480238	0.077168	0.000152401	40.4876
Heel bone mineral density (BMD) || id:ukb-b-8875	rs2066829	9	98229389	G	C	3.50026e-29	-0.0299274	0.00266885	0.356554	0.000473164	125.744
Heel bone mineral density (BMD) || id:ukb-b-8875	rs6475068	9	16693216	C	G	1.99986e-13	0.0316026	0.00429901	0.901394	0.000203399	54.0388
Heel bone mineral density (BMD) || id:ukb-b-8875	rs7040344	9	133452158	T	C	6.4003e-25	-0.0278068	0.00269742	0.350974	0.000399907	106.268
Heel bone mineral density (BMD) || id:ukb-b-8875	rs660877	9	244577	C	G	1.89998e-08	0.0160236	0.00285223	0.281149	0.000118803	31.5608
Heel bone mineral density (BMD) || id:ukb-b-8875	rs10821027	9	95607083	T	C	1.99986e-11	-0.017406	0.00259517	0.417488	0.000169325	44.9845
Heel bone mineral density (BMD) || id:ukb-b-8875	rs2146778	9	111133954	A	C	8.00018e-11	0.0197159	0.00303302	0.235982	0.000159053	42.2551
Heel bone mineral density (BMD) || id:ukb-b-8875	rs7870885	9	89719679	G	A	2.5e-10	0.0174889	0.00276418	0.315701	0.00015068	40.0303
Heel bone mineral density (BMD) || id:ukb-b-8875	rs7919753	10	54439699	G	A	1e-200	-0.125871	0.00409953	0.10931	0.00353649	942.714
Heel bone mineral density (BMD) || id:ukb-b-8875	rs1133400	10	134459388	G	A	4.49987e-21	0.0290652	0.0030855	0.219311	0.000333948	88.7344
Heel bone mineral density (BMD) || id:ukb-b-8875	rs603424	10	102075479	A	G	4.40048e-15	-0.0264265	0.00336927	0.172924	0.000231545	61.5183
Heel bone mineral density (BMD) || id:ukb-b-8875	rs74119759	10	20143109	T	C	6.79986e-15	-0.027414	0.00351994	0.15944	0.000228298	60.6556
Heel bone mineral density (BMD) || id:ukb-b-8875	rs12761013	10	123635066	T	C	2.69998e-09	0.0159492	0.00268087	0.348113	0.000133228	35.3935
Heel bone mineral density (BMD) || id:ukb-b-8875	rs10740042	10	62496586	C	T	9.29994e-09	0.0159156	0.00277138	0.691373	0.000124145	32.98
Heel bone mineral density (BMD) || id:ukb-b-8875	rs1159798	10	54412493	C	A	1e-98	-0.0643859	0.00305331	0.77501	0.00167125	444.669
Heel bone mineral density (BMD) || id:ukb-b-8875	rs1649082	10	60292434	C	A	2.29985e-11	-0.0171775	0.00256889	0.541181	0.0001683	44.7122
Heel bone mineral density (BMD) || id:ukb-b-8875	rs947091	10	31054186	A	G	3.50026e-50	0.0382616	0.00256866	0.482882	0.0008346	221.876
Heel bone mineral density (BMD) || id:ukb-b-8875	rs2296784	10	114723559	C	T	5.70033e-17	-0.0263417	0.00314648	0.214205	0.000263785	70.0865
Heel bone mineral density (BMD) || id:ukb-b-8875	rs7090401	10	115107328	T	C	5.19996e-15	-0.0222391	0.00284341	0.718309	0.000230241	61.1719
Heel bone mineral density (BMD) || id:ukb-b-8875	rs7902212	10	20382142	C	T	3.40017e-13	0.0186683	0.00256584	0.539998	0.000199247	52.9355
Heel bone mineral density (BMD) || id:ukb-b-8875	rs1535570	10	77621732	A	C	6.4998e-11	0.0168272	0.00257632	0.562649	0.000160577	42.66
Heel bone mineral density (BMD) || id:ukb-b-8875	rs7072196	10	3570836	G	T	8.69961e-11	0.0169672	0.00261496	0.597851	0.000158471	42.1005
Heel bone mineral density (BMD) || id:ukb-b-8875	rs28706743	10	79394329	G	T	7.8001e-19	-0.0296101	0.00334081	0.178506	0.000295648	78.5548
Heel bone mineral density (BMD) || id:ukb-b-8875	rs17173698	10	89468953	A	G	2.39994e-11	0.0544865	0.00815467	0.025086	0.000168043	44.6439
Heel bone mineral density (BMD) || id:ukb-b-8875	rs61843418	10	27912821	T	C	1.29999e-09	-0.0190062	0.00312947	0.214906	0.000138841	36.8847
Heel bone mineral density (BMD) || id:ukb-b-8875	rs2637252	10	78301598	G	A	4.60002e-09	-0.0200251	0.00341637	0.831669	0.000129328	34.3571
Heel bone mineral density (BMD) || id:ukb-b-8875	rs17507577	11	15243059	A	G	1.29987e-32	0.0578242	0.00486329	0.074154	0.000531931	141.369
Heel bone mineral density (BMD) || id:ukb-b-8875	rs4595506	11	16542089	G	A	3.59998e-20	-0.0234955	0.00255368	0.494735	0.000318585	84.6512
Heel bone mineral density (BMD) || id:ukb-b-8875	rs11228240	11	68218290	T	C	8.69961e-46	-0.0405934	0.00285797	0.276559	0.000758916	201.74
Heel bone mineral density (BMD) || id:ukb-b-8875	rs10750766	11	65473798	A	C	4.30031e-18	0.024465	0.00282164	0.710185	0.000282939	75.1768
Heel bone mineral density (BMD) || id:ukb-b-8875	rs12276167	11	27635571	G	T	1.2e-10	-0.0167977	0.0026068	0.592974	0.000156295	41.5223
Heel bone mineral density (BMD) || id:ukb-b-8875	rs11229574	11	58435310	T	C	6.90001e-09	0.0173712	0.00299903	0.240544	0.000126291	33.5502
Heel bone mineral density (BMD) || id:ukb-b-8875	rs672052	11	128661853	A	G	2.69998e-08	0.0151075	0.00271872	0.333821	0.000116234	30.8783
Heel bone mineral density (BMD) || id:ukb-b-8875	rs566046	11	86864277	G	A	2.39883e-140	-0.0692625	0.00274629	0.313586	0.00238887	636.063
Heel bone mineral density (BMD) || id:ukb-b-8875	rs1784998	11	115536210	C	T	1.50003e-20	-0.0371287	0.00399474	0.883699	0.000325109	86.3852
Heel bone mineral density (BMD) || id:ukb-b-8875	rs61918361	11	102000753	T	C	1.79999e-08	-0.0144539	0.00256547	0.535989	0.000119485	31.7419
Heel bone mineral density (BMD) || id:ukb-b-8875	rs111838776	11	48889461	T	A	1.89998e-08	-0.0488755	0.00868979	0.024369	0.00011908	31.6345
Heel bone mineral density (BMD) || id:ukb-b-8875	rs7121746	11	112437007	G	A	1e-99	-0.0552692	0.00260745	0.586691	0.00168861	449.295
Heel bone mineral density (BMD) || id:ukb-b-8875	rs7126943	11	27303937	T	C	6.70039e-63	-0.0445089	0.00265881	0.635615	0.00105387	280.231
Heel bone mineral density (BMD) || id:ukb-b-8875	rs117111740	11	62201239	C	T	5.30029e-39	-0.105151	0.00804878	0.026784	0.000642119	170.672
Heel bone mineral density (BMD) || id:ukb-b-8875	rs2553772	11	35085453	G	T	1.69981e-33	0.0309456	0.002566	0.540261	0.000547236	145.439
Heel bone mineral density (BMD) || id:ukb-b-8875	rs11214530	11	113045684	G	A	2.09991e-24	-0.096705	0.00948641	0.018458	0.000391068	103.918
Heel bone mineral density (BMD) || id:ukb-b-8875	rs11042107	11	8905871	T	G	6.4003e-23	-0.0338885	0.00343791	0.165282	0.000365666	97.1656
Heel bone mineral density (BMD) || id:ukb-b-8875	rs35306535	11	68843990	A	G	2.19989e-20	0.0236213	0.0025527	0.510192	0.000322252	85.6258
Heel bone mineral density (BMD) || id:ukb-b-8875	rs7125361	11	115080042	G	C	2.70023e-39	0.0340309	0.00259473	0.421373	0.000647156	172.012
Heel bone mineral density (BMD) || id:ukb-b-8875	rs6485702	11	46898771	C	T	2.80027e-36	-0.0338887	0.00269443	0.660327	0.000595176	158.188
Heel bone mineral density (BMD) || id:ukb-b-8875	rs1622638	11	121800971	A	G	5.70033e-12	0.0179885	0.00261201	0.394463	0.000178521	47.4282
Heel bone mineral density (BMD) || id:ukb-b-8875	rs1834554	11	60007573	C	G	3.10027e-11	-0.0224393	0.00337808	0.173097	0.000166087	44.1241
Heel bone mineral density (BMD) || id:ukb-b-8875	rs10765568	11	92607866	T	C	4.00037e-11	-0.017467	0.00264442	0.373206	0.000164222	43.6287
Heel bone mineral density (BMD) || id:ukb-b-8875	rs117481343	12	13328208	T	C	1.20005e-64	0.133565	0.00786615	0.02882	0.00108422	288.309
Heel bone mineral density (BMD) || id:ukb-b-8875	rs61921611	12	66367726	C	T	3.80014e-12	0.0192578	0.00277345	0.30783	0.000181477	48.2136
Heel bone mineral density (BMD) || id:ukb-b-8875	rs74543960	12	124501208	G	A	9.09913e-11	0.0246354	0.00380103	0.132437	0.000158116	42.0062
Heel bone mineral density (BMD) || id:ukb-b-8875	rs67918869	12	54394784	G	A	5.1e-10	0.0211736	0.00340677	0.170029	0.000145401	38.6278
Heel bone mineral density (BMD) || id:ukb-b-8875	rs11175773	12	65861817	T	C	1.79999e-08	0.0250208	0.00444426	0.094707	0.000119311	31.6957
Heel bone mineral density (BMD) || id:ukb-b-8875	rs55849728	12	90533915	T	C	8.10028e-90	0.0523158	0.00260341	0.402124	0.00151792	403.81
Heel bone mineral density (BMD) || id:ukb-b-8875	rs71454826	12	1639084	T	G	8.60003e-39	0.038756	0.00297498	0.246276	0.000638499	169.71
Heel bone mineral density (BMD) || id:ukb-b-8875	rs1533142	12	28614139	G	C	4.40048e-17	-0.0255772	0.00304406	0.771962	0.000265712	70.5986
Heel bone mineral density (BMD) || id:ukb-b-8875	rs10777536	12	94120732	A	G	1.6e-10	0.0164167	0.002566	0.511584	0.00015407	40.9313
Heel bone mineral density (BMD) || id:ukb-b-8875	rs215226	12	591300	G	A	1.50003e-25	0.0273506	0.00261731	0.403353	0.000410935	109.199
Heel bone mineral density (BMD) || id:ukb-b-8875	rs10842704	12	26462982	G	T	1.50003e-16	0.0248457	0.00300942	0.235836	0.000256539	68.1606
Heel bone mineral density (BMD) || id:ukb-b-8875	rs143348825	12	49248340	A	G	6.90001e-09	-0.0577003	0.00995869	0.017037	0.000126364	33.5698
Heel bone mineral density (BMD) || id:ukb-b-8875	rs7961324	12	78220653	G	A	4.70002e-08	-0.0147235	0.00269491	0.343314	0.00011236	29.849
Heel bone mineral density (BMD) || id:ukb-b-8875	rs2887569	12	1627989	T	A	4.90004e-14	-0.0195098	0.00258958	0.423231	0.00021364	56.7602
Heel bone mineral density (BMD) || id:ukb-b-8875	rs11067228	12	115094260	G	A	5.00035e-11	0.016852	0.0025643	0.450275	0.000162563	43.1879
Heel bone mineral density (BMD) || id:ukb-b-8875	rs35172905	12	12424141	G	A	2.39999e-10	0.0212305	0.00335149	0.177977	0.000151045	40.1274
Heel bone mineral density (BMD) || id:ukb-b-8875	rs79640667	12	49358392	C	T	8.70001e-09	0.0289464	0.00503076	0.069164	0.000124622	33.1069
Heel bone mineral density (BMD) || id:ukb-b-8875	rs118115924	12	49379537	T	G	6.4003e-58	-0.191358	0.0119281	0.011552	0.000967961	257.364
Heel bone mineral density (BMD) || id:ukb-b-8875	rs11175835	12	65995687	A	G	9.30037e-18	-0.0242807	0.00282896	0.71306	0.000277253	73.6657
Heel bone mineral density (BMD) || id:ukb-b-8875	rs1716169	12	123716930	T	A	1e-10	0.0206238	0.00319145	0.798379	0.000157189	41.7598
Heel bone mineral density (BMD) || id:ukb-b-8875	rs2008411	13	99587929	T	C	4.79954e-32	-0.0328864	0.00279105	0.698707	0.000522394	138.833
Heel bone mineral density (BMD) || id:ukb-b-8875	rs9521510	13	110426871	C	T	5.00035e-11	-0.0180526	0.00274749	0.322891	0.000162504	43.1722
Heel bone mineral density (BMD) || id:ukb-b-8875	rs7329483	13	24242801	G	A	2.1e-08	-0.0222915	0.00397701	0.881143	0.000118261	31.4168
Heel bone mineral density (BMD) || id:ukb-b-8875	rs9594738	13	42952145	T	C	2.09991e-85	-0.0501234	0.00255951	0.487302	0.00144168	383.499
Heel bone mineral density (BMD) || id:ukb-b-8875	rs3118906	13	51106788	A	G	2.19989e-24	0.0291031	0.00285664	0.277737	0.000390594	103.792
Heel bone mineral density (BMD) || id:ukb-b-8875	rs78667121	13	43200103	A	G	1.29987e-12	0.0531217	0.00748676	0.030058	0.000189497	50.3446
Heel bone mineral density (BMD) || id:ukb-b-8875	rs912146	13	24828827	A	G	1.69981e-11	0.0236688	0.00351585	0.156762	0.000170587	45.3199
Heel bone mineral density (BMD) || id:ukb-b-8875	rs2812246	13	51309430	G	A	9.20005e-10	0.0264932	0.00432715	0.09779	0.000141101	37.4854
Heel bone mineral density (BMD) || id:ukb-b-8875	rs3812849	13	74701736	C	A	1.5e-09	-0.0175127	0.00289987	0.265604	0.000137283	36.4709
Heel bone mineral density (BMD) || id:ukb-b-8875	rs8002850	13	22811940	A	G	1.80011e-25	-0.0283093	0.00271357	0.334066	0.000409568	108.836
Heel bone mineral density (BMD) || id:ukb-b-8875	rs7324365	13	100601327	C	T	1.29987e-12	-0.0228988	0.00322925	0.802284	0.000189264	50.2827
Heel bone mineral density (BMD) || id:ukb-b-8875	rs112616813	13	93921991	A	G	4.40048e-11	-0.0633668	0.00961754	0.020766	0.0001634	43.4102
Heel bone mineral density (BMD) || id:ukb-b-8875	rs4576968	13	42071635	G	A	1.40001e-10	-0.0168212	0.00261996	0.609827	0.000155162	41.2213
Heel bone mineral density (BMD) || id:ukb-b-8875	rs35107139	14	54419106	C	A	1e-85	0.0529374	0.00269798	0.405016	0.00144726	384.986
Heel bone mineral density (BMD) || id:ukb-b-8875	rs13379337	14	35224430	A	C	1e-14	0.0199008	0.0025731	0.488789	0.000225143	59.817
Heel bone mineral density (BMD) || id:ukb-b-8875	rs62007686	14	103899344	G	A	2.09991e-52	-0.0410633	0.00269543	0.344827	0.000872972	232.086
Heel bone mineral density (BMD) || id:ukb-b-8875	rs1286077	14	91446384	C	T	1.20005e-21	0.0324697	0.00339615	0.172515	0.000344002	91.407
Heel bone mineral density (BMD) || id:ukb-b-8875	rs75663481	14	75787011	G	A	3.90032e-14	0.0220683	0.00291687	0.287967	0.000215446	57.2401
Heel bone mineral density (BMD) || id:ukb-b-8875	rs1042704	14	23312594	A	G	2.60016e-22	-0.0303501	0.00312359	0.214121	0.000355292	94.408
Heel bone mineral density (BMD) || id:ukb-b-8875	rs59232853	14	53694054	C	T	7.00003e-10	-0.0176905	0.00286928	0.272919	0.000143087	38.0129
Heel bone mineral density (BMD) || id:ukb-b-8875	rs13379119	14	63665235	G	C	9.49992e-09	0.0147398	0.00256849	0.466057	0.000123966	32.9325
Heel bone mineral density (BMD) || id:ukb-b-8875	rs1706708	15	70552313	A	G	1.59993e-23	-0.0273671	0.00273719	0.327964	0.000376194	99.9642
Heel bone mineral density (BMD) || id:ukb-b-8875	rs7167692	15	85660184	C	T	3.80014e-13	-0.041836	0.00576018	0.052165	0.00019855	52.7503
Heel bone mineral density (BMD) || id:ukb-b-8875	rs59429575	15	51607077	T	C	1.99986e-12	0.0207411	0.00294774	0.261366	0.000186351	49.5087
Heel bone mineral density (BMD) || id:ukb-b-8875	rs12915039	15	67434348	C	A	5.50047e-11	0.019891	0.00303345	0.240277	0.000161844	42.9968
Heel bone mineral density (BMD) || id:ukb-b-8875	rs4299103	15	93588264	C	G	8.79995e-10	-0.0167972	0.00274048	0.4408	0.000141412	37.5679
Heel bone mineral density (BMD) || id:ukb-b-8875	rs7170637	15	22969232	A	G	5.19996e-09	-0.0204013	0.00349263	0.15982	0.000128435	34.1199
Heel bone mineral density (BMD) || id:ukb-b-8875	rs17601876	15	51553909	G	A	3.69999e-32	0.0303011	0.00256678	0.478533	0.000524372	139.359
Heel bone mineral density (BMD) || id:ukb-b-8875	rs12443252	15	91064690	T	C	1.99986e-19	0.0232857	0.00258405	0.549556	0.000305613	81.2033
Heel bone mineral density (BMD) || id:ukb-b-8875	rs868127	15	70402095	T	C	3.29989e-12	-0.0200228	0.00287467	0.285417	0.000182609	48.5144
Heel bone mineral density (BMD) || id:ukb-b-8875	rs17680862	16	67322118	C	G	3.59998e-18	-0.0695834	0.00800535	0.026167	0.000284351	75.5522
Heel bone mineral density (BMD) || id:ukb-b-8875	rs2531992	16	4021734	G	A	5.90065e-13	0.0255326	0.00354516	0.845192	0.000195237	51.8699
Heel bone mineral density (BMD) || id:ukb-b-8875	rs78556801	16	23149089	T	G	1.59993e-11	-0.0187654	0.0027846	0.305242	0.00017094	45.4137
Heel bone mineral density (BMD) || id:ukb-b-8875	rs4782351	16	88466424	G	A	4e-10	-0.0164273	0.00262701	0.611613	0.000147188	39.1026
Heel bone mineral density (BMD) || id:ukb-b-8875	rs71378512	16	410178	A	G	1.80011e-43	-0.0926027	0.00669804	0.047206	0.000719063	191.139
Heel bone mineral density (BMD) || id:ukb-b-8875	rs62028332	16	51025468	A	G	2.39994e-30	0.0437435	0.00382153	0.146403	0.000493022	131.024
Heel bone mineral density (BMD) || id:ukb-b-8875	rs12448684	16	81580088	A	G	9.20026e-23	-0.0251996	0.00256611	0.488286	0.000362917	96.4347
Heel bone mineral density (BMD) || id:ukb-b-8875	rs2272443	16	88854008	T	C	1.09999e-09	-0.0187135	0.00307289	0.227955	0.000139599	37.0862
Heel bone mineral density (BMD) || id:ukb-b-8875	rs72805220	16	51903981	A	C	1.29987e-38	-0.0671715	0.00516994	0.067691	0.000635113	168.809
Heel bone mineral density (BMD) || id:ukb-b-8875	rs7102	16	11642242	C	T	9.20026e-14	-0.0198525	0.00266404	0.365501	0.000209019	55.5323
Heel bone mineral density (BMD) || id:ukb-b-8875	rs1420996	16	51422686	T	C	2.90001e-08	0.0162034	0.00292174	0.738004	0.000115773	30.7557
Heel bone mineral density (BMD) || id:ukb-b-8875	rs71390846	16	86714715	C	G	1.20005e-37	-0.0421586	0.00328775	0.188706	0.000618634	164.426
Heel bone mineral density (BMD) || id:ukb-b-8875	rs1461930	16	51719647	T	C	4.49987e-25	0.0315967	0.00305487	0.227358	0.000402579	106.978
Heel bone mineral density (BMD) || id:ukb-b-8875	rs2716579	16	74087814	T	C	1.50003e-17	-0.0265566	0.00311324	0.356244	0.00027386	72.764
Heel bone mineral density (BMD) || id:ukb-b-8875	rs751979	16	51169234	G	C	2.60016e-17	0.022704	0.00268288	0.350134	0.000269534	71.6142
Heel bone mineral density (BMD) || id:ukb-b-8875	rs62038775	16	11919274	G	A	5.00035e-11	0.0199821	0.0030409	0.245893	0.000162531	43.1792
Heel bone mineral density (BMD) || id:ukb-b-8875	rs3730393	16	67226405	A	G	1.79999e-08	0.0368563	0.00654179	0.040574	0.000119483	31.7415
Heel bone mineral density (BMD) || id:ukb-b-8875	rs66838809	17	41798621	A	G	2.70023e-56	0.0758093	0.00479538	0.081167	0.000939979	249.917
Heel bone mineral density (BMD) || id:ukb-b-8875	rs190144	17	42164584	G	A	3.59998e-32	-0.0346388	0.00293391	0.744478	0.000524484	139.389
Heel bone mineral density (BMD) || id:ukb-b-8875	rs3760456	17	27948844	T	C	2.09991e-20	-0.023854	0.00257689	0.439951	0.000322492	85.6895
Heel bone mineral density (BMD) || id:ukb-b-8875	rs6650591	17	80508790	T	C	3.80014e-13	0.019289	0.00265601	0.63304	0.000198519	52.742
Heel bone mineral density (BMD) || id:ukb-b-8875	rs2663351	17	925006	C	T	9.30037e-13	-0.0193795	0.00271418	0.359069	0.00019189	50.9806
Heel bone mineral density (BMD) || id:ukb-b-8875	rs7212160	17	29836853	A	G	3.80014e-11	-0.0195623	0.00295899	0.742982	0.000164516	43.7069
Heel bone mineral density (BMD) || id:ukb-b-8875	rs12951408	17	36913807	C	T	1.89998e-08	-0.0145193	0.00258215	0.559368	0.000119016	31.6173
Heel bone mineral density (BMD) || id:ukb-b-8875	rs74252295	17	7785905	G	A	1.99986e-16	-0.0398997	0.00485356	0.075588	0.000254352	67.5795
Heel bone mineral density (BMD) || id:ukb-b-8875	rs11657636	17	2053920	T	C	2.60016e-75	0.0511577	0.00278587	0.697743	0.00126788	337.207
Heel bone mineral density (BMD) || id:ukb-b-8875	rs9896306	17	63278038	A	C	3.40017e-16	-0.0234836	0.0028786	0.272934	0.000250487	66.5524
Heel bone mineral density (BMD) || id:ukb-b-8875	rs56360935	17	43156135	T	A	1.50003e-14	0.0215866	0.00280655	0.294475	0.000222666	59.1588
Heel bone mineral density (BMD) || id:ukb-b-8875	rs1029830	17	17184097	A	C	7.10068e-11	-0.0166726	0.00255765	0.500114	0.000159949	42.4934
Heel bone mineral density (BMD) || id:ukb-b-8875	rs8068674	17	76907445	T	C	1.2e-09	-0.015854	0.00260669	0.413033	0.000139241	36.991
Heel bone mineral density (BMD) || id:ukb-b-8875	rs1988961	17	59030129	C	T	7.29962e-53	0.0552146	0.00360814	0.148226	0.000880818	234.174
Heel bone mineral density (BMD) || id:ukb-b-8875	rs60891864	17	54273598	G	C	3.59998e-27	0.0281682	0.00260892	0.403094	0.000438666	116.572
Heel bone mineral density (BMD) || id:ukb-b-8875	rs12941874	17	69886304	C	G	1.29987e-16	-0.0211672	0.00255752	0.509878	0.000257813	68.4992
Heel bone mineral density (BMD) || id:ukb-b-8875	rs3843738	17	43739194	G	A	1.2e-10	0.0167506	0.00259997	0.470829	0.000156237	41.5069
Heel bone mineral density (BMD) || id:ukb-b-8875	rs34965590	17	80015718	C	G	4.30002e-08	-0.0146188	0.00266805	0.634321	0.000113009	30.0215
Heel bone mineral density (BMD) || id:ukb-b-8875	rs884205	18	60054857	C	A	6.29941e-15	0.0231676	0.00297106	0.747708	0.000228859	60.8045
Heel bone mineral density (BMD) || id:ukb-b-8875	rs4940236	18	45604221	A	G	3.59998e-10	0.0167728	0.0026748	0.355999	0.00014801	39.3211
Heel bone mineral density (BMD) || id:ukb-b-8875	rs4635400	18	13719510	A	G	5.40008e-75	-0.0488982	0.00266865	0.359201	0.00126236	335.737
Heel bone mineral density (BMD) || id:ukb-b-8875	rs2337106	18	46460903	G	C	2.39994e-12	0.0180642	0.00257669	0.517676	0.000184995	49.1485
Heel bone mineral density (BMD) || id:ukb-b-8875	rs7235010	18	20724810	A	G	4.49997e-10	-0.0194138	0.00311418	0.784737	0.000146284	38.8625
Heel bone mineral density (BMD) || id:ukb-b-8875	rs4297774	18	77253456	G	T	1.80011e-11	0.0294179	0.00437843	0.094978	0.000169918	45.1423
Heel bone mineral density (BMD) || id:ukb-b-8875	rs206432	18	10356076	T	G	1.79999e-08	0.0144512	0.00256786	0.503818	0.000119218	31.671
Heel bone mineral density (BMD) || id:ukb-b-8875	rs4807630	19	1170445	T	C	6.4998e-33	-0.0333307	0.00278927	0.310033	0.000537282	142.792
Heel bone mineral density (BMD) || id:ukb-b-8875	rs56257969	19	57797752	G	A	4.60002e-08	-0.0160003	0.00292791	0.259313	0.000112414	29.8633
Heel bone mineral density (BMD) || id:ukb-b-8875	rs7255601	19	33549775	C	G	6.9024e-107	0.0966584	0.00440144	0.093591	0.0018123	482.266
Heel bone mineral density (BMD) || id:ukb-b-8875	rs60018147	19	3375572	G	A	6.89922e-14	-0.0309803	0.0041361	0.120313	0.000211167	56.103
Heel bone mineral density (BMD) || id:ukb-b-8875	rs1644335	19	47272422	A	G	1.89998e-08	-0.020498	0.00364692	0.144929	0.000118918	31.5913
Heel bone mineral density (BMD) || id:ukb-b-8875	rs2238688	19	46009520	C	G	1.9002e-11	-0.0339243	0.00505212	0.069158	0.000169718	45.0891
Heel bone mineral density (BMD) || id:ukb-b-8875	rs59813731	19	18146068	T	C	1.80011e-14	0.0248479	0.00324347	0.20116	0.000220898	58.689
Heel bone mineral density (BMD) || id:ukb-b-8875	rs67820526	19	4083916	A	G	5.30029e-11	0.0221764	0.0033794	0.179407	0.000162092	43.0625
Heel bone mineral density (BMD) || id:ukb-b-8875	rs12985258	19	2159571	C	T	4.40048e-13	-0.0190114	0.00262453	0.400248	0.0001975	52.4713
Heel bone mineral density (BMD) || id:ukb-b-8875	rs12975920	19	41793137	T	C	2.90001e-12	0.021043	0.00301396	0.237351	0.00018348	48.7458
Heel bone mineral density (BMD) || id:ukb-b-8875	rs6117854	20	7551554	A	G	2.09991e-42	-0.0376012	0.00275552	0.325819	0.000700519	186.206
Heel bone mineral density (BMD) || id:ukb-b-8875	rs1555958	20	10976046	G	C	1e-22	0.0271	0.00276317	0.68358	0.000361988	96.1878
Heel bone mineral density (BMD) || id:ukb-b-8875	rs79854277	20	29811379	T	C	2.30001e-08	0.0324678	0.00581268	0.052523	0.000117444	31.1996
Heel bone mineral density (BMD) || id:ukb-b-8875	rs6063051	20	45604420	G	T	2.60016e-24	0.029881	0.00293688	0.741512	0.000389562	103.518
Heel bone mineral density (BMD) || id:ukb-b-8875	rs6123756	20	56556146	C	A	3.79997e-08	-0.0142865	0.00259692	0.422108	0.000113923	30.2643
Heel bone mineral density (BMD) || id:ukb-b-8875	rs17457340	20	10640042	C	T	1.10002e-44	-0.0677286	0.00482945	0.07654	0.00073987	196.673
Heel bone mineral density (BMD) || id:ukb-b-8875	rs71338573	20	6752183	T	C	4.70002e-16	0.0400528	0.00493329	0.072735	0.000248092	65.9158
Heel bone mineral density (BMD) || id:ukb-b-8875	rs13044413	20	33020957	G	A	2.09991e-15	0.0205148	0.00258521	0.440373	0.000237011	62.9709
Heel bone mineral density (BMD) || id:ukb-b-8875	rs6059412	20	32280829	T	G	4.19952e-13	0.0204545	0.00282133	0.29948	0.000197839	52.5614
Heel bone mineral density (BMD) || id:ukb-b-8875	rs6054184	20	6354592	G	A	1.99986e-28	-0.0291131	0.0026323	0.614158	0.000460293	122.322
Heel bone mineral density (BMD) || id:ukb-b-8875	rs239677	21	28774869	T	C	1.9002e-16	-0.0215463	0.00261918	0.409859	0.000254702	67.6724
Heel bone mineral density (BMD) || id:ukb-b-8875	rs8134775	21	35591826	C	T	6.09958e-14	0.0241235	0.00321432	0.199751	0.000212001	56.3247
Heel bone mineral density (BMD) || id:ukb-b-8875	rs2242919	21	36576058	G	A	1.7e-08	0.0190498	0.00337888	0.176015	0.00011965	31.7857
Heel bone mineral density (BMD) || id:ukb-b-8875	rs2836620	21	40053079	C	G	8.19974e-24	0.030093	0.00299102	0.754393	0.000380938	101.225
Heel bone mineral density (BMD) || id:ukb-b-8875	rs11088458	21	40350120	G	A	1.10002e-48	-0.0418906	0.00285645	0.713363	0.000809014	215.068
Heel bone mineral density (BMD) || id:ukb-b-8875	rs4820346	22	39125074	G	C	3.19963e-14	0.0211556	0.00278734	0.693253	0.000216823	57.606
Heel bone mineral density (BMD) || id:ukb-b-8875	rs55709850	22	50724733	T	G	9.69996e-09	-0.0162812	0.0028384	0.289644	0.000123851	32.902
Heel bone mineral density (BMD) || id:ukb-b-8875	rs132530	22	29296931	A	C	2.39994e-12	0.0507039	0.00723676	0.967624	0.000184774	49.0898
Heel bone mineral density (BMD) || id:ukb-b-8875	rs62228064	22	46381414	A	G	1.80011e-17	0.0308867	0.00363112	0.145917	0.000272315	72.3533
Heel bone mineral density (BMD) || id:ukb-b-8875	rs9606139	22	19679303	A	G	7.39605e-149	-0.109218	0.0042032	0.108311	0.00253544	675.189
Heel bone mineral density (BMD) || id:ukb-b-8875	rs134609	22	29475583	T	C	9.79941e-59	-0.0435372	0.00269428	0.652162	0.000982057	261.115
Total body bone mineral density || id:ebi-a-GCST005348	rs2252865	1	8422676	C	T	4.71998e-08	0.0328	0.006	0.6759	0.000530676	29.8834
Total body bone mineral density || id:ebi-a-GCST005348	rs56104760	1	22486029	G	A	7.37734e-24	-0.0747	0.0074	0.1905	0.0018072	101.897
Total body bone mineral density || id:ebi-a-GCST005348	rs7548588	1	110475971	C	T	2.208e-10	0.0367	0.0058	0.391	0.000710857	40.0369
Total body bone mineral density || id:ebi-a-GCST005348	rs633995	1	172186729	A	G	1.61298e-09	0.0351	0.0058	0.4251	0.000650266	36.6221
Total body bone mineral density || id:ebi-a-GCST005348	rs10493013	1	22703035	C	T	4.07474e-43	0.1013	0.0074	0.1811	0.00331839	187.387
Total body bone mineral density || id:ebi-a-GCST005348	rs2566752	1	68656697	C	T	1.87715e-34	0.0721	0.0059	0.3897	0.00264625	149.331
Total body bone mineral density || id:ebi-a-GCST005348	rs2566751	1	68664913	A	T	1.31899e-08	-0.0567	0.01	0.8727	0.000570865	32.1478
Total body bone mineral density || id:ebi-a-GCST005348	rs4846580	1	219897941	A	G	3.21299e-09	0.0345	0.0058	0.5329	0.000628238	35.3807
Total body bone mineral density || id:ebi-a-GCST005348	rs12044944	1	240581653	T	C	7.54223e-14	0.0553	0.0074	0.1916	0.000991223	55.8433
Total body bone mineral density || id:ebi-a-GCST005348	rs12612325	2	119632252	A	G	1.98198e-12	-0.0548	0.0078	0.2122	0.000876206	49.3579
Total body bone mineral density || id:ebi-a-GCST005348	rs7586085	2	166577489	G	A	8.63575e-21	-0.0532	0.0057	0.4663	0.00154531	87.108
Total body bone mineral density || id:ebi-a-GCST005348	rs10931982	2	202832130	C	T	1.585e-08	0.0508	0.009	0.7903	0.000565733	31.8586
Total body bone mineral density || id:ebi-a-GCST005348	rs11898505	2	54684557	G	A	1.28201e-08	-0.0342	0.006	0.6674	0.000576918	32.4888
Total body bone mineral density || id:ebi-a-GCST005348	rs838721	2	234303405	G	A	4.48002e-08	0.0314	0.0057	0.563	0.000538878	30.3455
Total body bone mineral density || id:ebi-a-GCST005348	rs2289410	2	42284110	T	A	2.00198e-08	-0.0494	0.0088	0.132	0.000559578	31.5118
Total body bone mineral density || id:ebi-a-GCST005348	rs10048745	2	68962137	A	G	6.44006e-09	-0.0389	0.0067	0.2477	0.000598556	33.7081
Total body bone mineral density || id:ebi-a-GCST005348	rs11904127	2	85484818	A	G	1.18201e-08	-0.0324	0.0057	0.5512	0.000573728	32.3091
Total body bone mineral density || id:ebi-a-GCST005348	rs2350085	2	202799604	C	T	3.7949e-14	0.0643	0.0085	0.1274	0.00101568	57.2227
Total body bone mineral density || id:ebi-a-GCST005348	rs780096	2	27741072	G	C	4.57699e-08	0.0311	0.0057	0.5594	0.000528636	29.7684
Total body bone mineral density || id:ebi-a-GCST005348	rs10490046	2	40630678	C	A	1.434e-10	-0.0429	0.0067	0.2391	0.000727887	40.9968
Total body bone mineral density || id:ebi-a-GCST005348	rs144279715	2	119548256	G	A	6.18443e-15	0.2295	0.0294	0.0147	0.00108147	60.9334
Total body bone mineral density || id:ebi-a-GCST005348	rs447911	3	41127046	C	G	6.29361e-36	0.0708	0.0057	0.5348	0.00273365	154.277
Total body bone mineral density || id:ebi-a-GCST005348	rs74394007	3	156692207	C	A	2.46093e-13	-0.0608	0.0083	0.138	0.000952472	53.6581
Total body bone mineral density || id:ebi-a-GCST005348	rs76051363	4	1006987	T	C	1.38995e-20	-0.0794	0.0085	0.1491	0.00154791	87.2545
Total body bone mineral density || id:ebi-a-GCST005348	rs11934731	4	88831249	A	G	8.38687e-29	-0.0674	0.0061	0.6738	0.00216438	122.08
Total body bone mineral density || id:ebi-a-GCST005348	rs7728694	5	88288341	T	G	1.29599e-17	-0.0503	0.0059	0.461	0.00128969	72.6803
Total body bone mineral density || id:ebi-a-GCST005348	rs818427	5	112221869	T	C	2.37197e-08	0.0342	0.0061	0.3118	0.000558168	31.4324
Total body bone mineral density || id:ebi-a-GCST005348	rs11745493	5	122847622	G	A	7.74462e-12	-0.0445	0.0065	0.2537	0.000832045	46.8682
Total body bone mineral density || id:ebi-a-GCST005348	rs6557155	6	151910126	G	T	2.55918e-37	0.0751	0.0059	0.5682	0.0028704	162.017
Total body bone mineral density || id:ebi-a-GCST005348	rs7741085	6	44636919	T	C	1.50904e-13	0.0423	0.0057	0.5874	0.00097751	55.0701
Total body bone mineral density || id:ebi-a-GCST005348	rs13204965	6	127167072	C	A	1.01508e-18	-0.0619	0.007	0.229	0.00138739	78.1933
Total body bone mineral density || id:ebi-a-GCST005348	rs7740042	6	151971720	A	T	2.70707e-12	-0.0494	0.0071	0.2024	0.000859367	48.4085
Total body bone mineral density || id:ebi-a-GCST005348	rs6465511	7	96134115	G	C	1.02802e-34	0.0738	0.006	0.6752	0.00268077	151.285
Total body bone mineral density || id:ebi-a-GCST005348	rs73719807	7	121191251	C	A	1.14288e-16	0.0925	0.0112	0.0871	0.00121042	68.2075
Total body bone mineral density || id:ebi-a-GCST005348	rs34670419	7	99130834	T	G	1.087e-08	-0.088	0.0154	0.0394	0.000579812	32.6519
Total body bone mineral density || id:ebi-a-GCST005348	rs12534510	7	120730944	C	A	3.14775e-12	0.0395	0.0057	0.5545	0.00085249	48.0208
Total body bone mineral density || id:ebi-a-GCST005348	rs757138	7	27989403	G	T	3.33403e-08	0.0348	0.0063	0.3111	0.000541823	30.5114
Total body bone mineral density || id:ebi-a-GCST005348	rs73305797	7	30997087	T	A	2.398e-10	-0.0422	0.0067	0.2431	0.000704343	39.6698
Total body bone mineral density || id:ebi-a-GCST005348	rs6960249	7	96660132	G	T	1.44901e-08	-0.0325	0.0057	0.4091	0.000577273	32.5088
Total body bone mineral density || id:ebi-a-GCST005348	rs3801387	7	120974765	G	A	1.15001e-100	0.1347	0.0063	0.2721	0.00805668	457.129
Total body bone mineral density || id:ebi-a-GCST005348	rs73169678	7	150953205	A	C	1.05293e-11	0.0619	0.0091	0.1117	0.000821404	46.2683
Total body bone mineral density || id:ebi-a-GCST005348	rs34102936	7	38142840	A	G	1.86595e-16	0.0471	0.0057	0.5897	0.00121166	68.2774
Total body bone mineral density || id:ebi-a-GCST005348	rs1548607	7	50901491	G	A	4.18398e-08	-0.0363	0.0066	0.313	0.000537164	30.2489
Total body bone mineral density || id:ebi-a-GCST005348	rs11995824	8	120012700	G	C	1.06194e-31	-0.0675	0.0058	0.5681	0.00240062	135.437
Total body bone mineral density || id:ebi-a-GCST005348	rs10901216	9	133471891	A	G	5.5335e-15	-0.0474	0.0061	0.3438	0.00107163	60.3784
Total body bone mineral density || id:ebi-a-GCST005348	rs12258451	10	54423853	G	C	2.41213e-15	-0.0702	0.0089	0.1307	0.00110415	62.2127
Total body bone mineral density || id:ebi-a-GCST005348	rs10788264	10	124015986	A	G	2.60597e-09	-0.0338	0.0057	0.4815	0.000624349	35.1616
Total body bone mineral density || id:ebi-a-GCST005348	rs73349318	10	112245400	T	A	2.68201e-08	0.0472	0.0085	0.1262	0.000547549	30.8341
Total body bone mineral density || id:ebi-a-GCST005348	rs1159798	10	54412493	C	A	1.014e-09	-0.0429	0.007	0.7598	0.000666874	37.5581
Total body bone mineral density || id:ebi-a-GCST005348	rs4757350	11	15703674	T	C	3.75405e-16	-0.0564	0.0069	0.7852	0.00118566	66.8105
Total body bone mineral density || id:ebi-a-GCST005348	rs10832520	11	15816918	A	T	1.00092e-12	0.1123	0.0158	0.0394	0.000896749	50.5161
Total body bone mineral density || id:ebi-a-GCST005348	rs35199438	11	16630779	T	G	2.35993e-15	-0.0489	0.0062	0.3035	0.001104	62.2041
Total body bone mineral density || id:ebi-a-GCST005348	rs7105860	11	27306364	C	G	2.35885e-15	-0.0468	0.0059	0.6025	0.00111665	62.9176
Total body bone mineral density || id:ebi-a-GCST005348	rs2553773	11	35083633	G	C	1.493e-10	0.037	0.0058	0.5863	0.000722518	40.6942
Total body bone mineral density || id:ebi-a-GCST005348	rs61884327	11	46766890	C	T	4.63447e-16	0.0801	0.0099	0.0978	0.00116173	65.4605
Total body bone mineral density || id:ebi-a-GCST005348	rs11228240	11	68218290	T	C	1.71791e-35	-0.083	0.0067	0.2574	0.00271919	153.459
Total body bone mineral density || id:ebi-a-GCST005348	rs634277	11	86887931	G	A	2.15179e-23	-0.0607	0.0061	0.3322	0.00175618	99.0153
Total body bone mineral density || id:ebi-a-GCST005348	rs55781332	11	242859	G	A	8.07235e-16	0.0552	0.0069	0.2169	0.0011358	63.9977
Total body bone mineral density || id:ebi-a-GCST005348	rs143187557	11	47284279	T	C	1.15401e-09	-0.1237	0.0203	0.0223	0.000659289	37.1306
Total body bone mineral density || id:ebi-a-GCST005348	rs725670	11	121913230	A	G	3.61202e-08	-0.0322	0.0059	0.383	0.000528924	29.7846
Total body bone mineral density || id:ebi-a-GCST005348	rs118115924	12	49379537	T	G	6.98554e-21	-0.2822	0.0301	0.0139	0.00155926	87.8953
Total body bone mineral density || id:ebi-a-GCST005348	rs10777212	12	90334829	T	G	5.05126e-14	0.0452	0.006	0.3455	0.00100728	56.7491
Total body bone mineral density || id:ebi-a-GCST005348	rs1037011	12	107302778	C	T	1.54099e-12	0.0404	0.0057	0.5208	0.000891745	50.234
Total body bone mineral density || id:ebi-a-GCST005348	rs117557198	12	49655948	G	A	1.575e-10	0.0769	0.012	0.0676	0.000729102	41.0653
Total body bone mineral density || id:ebi-a-GCST005348	rs35125553	12	1639249	G	A	5.202e-09	0.0383	0.0066	0.2855	0.00059795	33.674
Total body bone mineral density || id:ebi-a-GCST005348	rs10735851	12	53743064	A	G	5.84252e-18	-0.0541	0.0063	0.7083	0.00130846	73.7391
Total body bone mineral density || id:ebi-a-GCST005348	rs78667121	13	43200103	A	G	1.70098e-13	0.1326	0.018	0.0325	0.000963249	54.2658
Total body bone mineral density || id:ebi-a-GCST005348	rs9594738	13	42952145	T	C	3.84061e-27	-0.0614	0.0057	0.4592	0.00205735	116.03
Total body bone mineral density || id:ebi-a-GCST005348	rs1286150	14	91464890	C	T	2.44174e-14	0.0549	0.0072	0.1955	0.00103192	58.1386
Total body bone mineral density || id:ebi-a-GCST005348	rs12442242	15	38340874	G	A	4.94106e-10	0.0509	0.0082	0.1499	0.00068411	38.5294
Total body bone mineral density || id:ebi-a-GCST005348	rs3743347	15	67547301	A	C	1.75186e-14	0.0519	0.0068	0.2351	0.00103391	58.2507
Total body bone mineral density || id:ebi-a-GCST005348	rs2414098	15	51537806	C	T	1.98701e-08	0.0329	0.0059	0.6102	0.000552157	31.0937
Total body bone mineral density || id:ebi-a-GCST005348	rs8047501	16	392318	G	A	1.13397e-18	-0.0524	0.0059	0.5077	0.00139948	78.8757
Total body bone mineral density || id:ebi-a-GCST005348	rs71390846	16	86714715	C	G	1.38099e-10	-0.0484	0.0075	0.1836	0.00073937	41.644
Total body bone mineral density || id:ebi-a-GCST005348	rs8070128	17	17804725	T	C	1.98381e-11	-0.0394	0.0059	0.5763	0.000791698	44.5936
Total body bone mineral density || id:ebi-a-GCST005348	rs9910055	17	42283037	T	C	3.11889e-11	0.0442	0.0067	0.2624	0.000772635	43.5191
Total body bone mineral density || id:ebi-a-GCST005348	rs144691710	17	41819562	G	A	2.23924e-19	0.1017	0.0113	0.0751	0.00143706	80.9971
Total body bone mineral density || id:ebi-a-GCST005348	rs2873195	17	2064702	T	A	4.31122e-11	0.0406	0.0062	0.6873	0.000761295	42.8798
Total body bone mineral density || id:ebi-a-GCST005348	rs9972944	17	63771079	G	A	6.86594e-10	-0.0363	0.0059	0.5951	0.000672098	37.8524
Total body bone mineral density || id:ebi-a-GCST005348	rs884205	18	60054857	C	A	4.39036e-15	0.0531	0.0068	0.7579	0.00108222	60.9756
Total body bone mineral density || id:ebi-a-GCST005348	rs6040063	20	10640877	G	A	1.78098e-10	-0.0359	0.0056	0.4993	0.000729644	41.0958
Total body bone mineral density || id:ebi-a-GCST005348	rs6029130	20	39103882	T	C	3.503e-08	0.0348	0.0063	0.2874	0.000541823	30.5114
Total body bone mineral density || id:ebi-a-GCST005348	rs11910328	21	40350744	A	G	2.99302e-08	-0.0429	0.0077	0.8351	0.000551199	31.0397
Total body bone mineral density || id:ebi-a-GCST005348	rs1452102	21	28773868	G	T	1.736e-09	0.0345	0.0057	0.4129	0.000650461	36.633
Total body bone mineral density || id:ebi-a-GCST005348	rs9976876	21	36970350	T	G	8.00571e-11	-0.0375	0.0058	0.447	0.000742163	41.8014
Abbreviation:SNP, single nucleotide polymorphism; chr, chromosome; pos, position;beta: Estimate coefficient;se, standard error;eaf, effect allele frequency; F, the F-statistic

## Sheet: Supplementary Table S2. The est
Supplementary Table S2. SNPs which were excluded from MR analysis due to pleiotropic effects found in PhenoScanner database.(accessed on 2023/10/17)
exposure	SNP	chr.exposure	pos.exposure	effect_allele.exposure	other_allele.exposure	pval.exposure	beta.exposure	se.exposure
Coronary heart disease || id:ieu-a-8	rs2351524	2	203880992	C	T	1.75995e-11	-0.13869	0.0206229
Coronary heart disease || id:ieu-a-8	rs7651039	3	15648004	C	T	1.84999e-08	0.142119	0.0252631
Coronary heart disease || id:ieu-a-8	rs1333045	9	22119195	C	T	4.6302e-32	0.226084	0.019183
Coronary heart disease || id:ieu-a-8	rs2219939	15	79029723	A	G	1.21001e-09	-0.0990217	0.016288
Myocardial infarction || id:ebi-a-GCST011365	rs2820309	1	201834944	G	A	4.18996e-08	0.043411	0.007912
Myocardial infarction || id:ebi-a-GCST011365	rs13402621	2	43458611	C	T	1.13999e-09	0.054822	0.008998
Myocardial infarction || id:ebi-a-GCST011365	rs72926767	2	203796814	G	C	1.05999e-21	0.11227	0.011722
Myocardial infarction || id:ebi-a-GCST011365	rs2972149	2	227092150	A	T	1.63999e-08	0.041855	0.007407
Myocardial infarction || id:ebi-a-GCST011365	rs73078367	3	48708347	T	C	4.6505e-11	-0.0796	0.012085
Myocardial infarction || id:ebi-a-GCST011365	rs9349379	6	12903957	G	A	2.07014e-60	0.125484	0.00765
Myocardial infarction || id:ebi-a-GCST011365	rs3128759	6	31885930	T	C	1.97002e-08	0.045788	0.008149
Myocardial infarction || id:ebi-a-GCST011365	rs2954021	8	126482077	G	A	2.74979e-13	-0.053924	0.007375
Myocardial infarction || id:ebi-a-GCST011365	rs28429551	9	139243334	A	T	1.72001e-08	0.05703	0.010107
Myocardial infarction || id:ebi-a-GCST011365	rs2519093	9	136141870	T	C	4.56037e-19	0.085367	0.009561
Myocardial infarction || id:ebi-a-GCST011365	rs17115100	10	104591393	T	G	1.05e-09	-0.071374	0.011688
Myocardial infarction || id:ebi-a-GCST011365	rs10774625	12	111910219	G	A	2.67979e-23	-0.079341	0.007973
Myocardial infarction || id:ebi-a-GCST011365	rs9591012	13	33058333	A	G	3.68002e-08	-0.043885	0.007965
Myocardial infarction || id:ebi-a-GCST011365	rs72743461	15	67441750	A	C	4.6505e-11	-0.060687	0.009213
Myocardial infarction || id:ebi-a-GCST011365	rs7173743	15	79141784	C	T	1.97015e-17	-0.06362	0.007483
Myocardial infarction || id:ebi-a-GCST011365	rs62076439	17	47404628	T	G	1.47001e-09	0.048298	0.00798
Myocardial infarction || id:ebi-a-GCST011365	rs11652894	17	17952439	T	C	4.87001e-09	-0.046146	0.00788
Myocardial infarction || id:ebi-a-GCST011365	rs2760740	17	2020989	C	T	1.19001e-10	0.051683	0.008018
Myocardial infarction || id:ebi-a-GCST011365	rs429358	19	45411941	C	T	4.21017e-22	0.108114	0.011177
Myocardial infarction || id:ebi-a-GCST011365	rs34633566	19	46306719	C	G	2.86003e-08	0.043427	0.007819
Stroke || id:ebi-a-GCST005838	rs2129977	4	43262704	G	A	9.3994e-16	-0.073	0.0091
Stroke || id:ebi-a-GCST005838	rs42039	7	92244422	T	C	7.322e-09	-0.0604	0.0105
Stroke || id:ebi-a-GCST005838	rs3184504	12	111884608	C	T	8.62581e-12	-0.062	0.0091
Stroke || id:ebi-a-GCST005838	rs12445022	16	87575332	A	G	1.048e-10	0.0574	0.0089
|| id:ieu-a-977	rs10801580	1	196885685	C	T	2.58e-06	0.088864	0.01852
|| id:ieu-a-977	rs7216991	17	45052253	A	G	4.87001e-06	-0.073699	0.015801
Femoral neck bone mineral density || id:ieu-a-980	rs13194508	6	127144683	C	T	1.29999e-08	-0.051843	0.008915
Femoral neck bone mineral density || id:ieu-a-980	rs9478217	6	151874122	G	A	1.22999e-11	0.052736	0.007608
Femoral neck bone mineral density || id:ieu-a-980	rs1785493	11	68208345	T	C	4.06004e-08	-0.045109	0.008037
Femoral neck bone mineral density || id:ieu-a-980	rs4759320	12	54433011	C	G	3.32997e-08	-0.044812	0.007933
Femoral neck bone mineral density || id:ieu-a-980	rs7209460	17	2048713	T	C	1.34999e-09	0.050829	0.008199
Lumbar spine bone mineral density || id:ieu-a-982	rs2291467	11	68216756	T	C	9.64051e-14	-0.077421	0.010148
Lumbar spine bone mineral density || id:ieu-a-982	rs894738	12	54417525	A	G	1.99986e-11	-0.062783	0.009136
Heel bone mineral density (BMD) || id:ukb-b-8875	rs3790608	1	113055023	A	G	4.49987e-20	0.0327313	0.00356689
Heel bone mineral density (BMD) || id:ukb-b-8875	rs10922489	1	89259862	T	C	2.80001e-09	-0.0151833	0.00255522
Heel bone mineral density (BMD) || id:ukb-b-8875	rs3765971	1	8445360	T	C	2.70023e-26	0.0284684	0.00268359
Heel bone mineral density (BMD) || id:ukb-b-8875	rs67631072	1	38461821	T	C	2.39994e-12	0.0180743	0.00257839
Heel bone mineral density (BMD) || id:ukb-b-8875	rs213759	1	41592998	A	G	4.09996e-08	0.0225796	0.00411467
Heel bone mineral density (BMD) || id:ukb-b-8875	rs6587723	1	149922960	C	T	1.59993e-13	-0.0194348	0.00263356
Heel bone mineral density (BMD) || id:ukb-b-8875	rs12403844	1	172214642	G	A	2.29985e-19	0.0278896	0.00309927
Heel bone mineral density (BMD) || id:ukb-b-8875	rs11576308	1	103370977	A	G	1.79999e-10	0.0166844	0.00261755
Heel bone mineral density (BMD) || id:ukb-b-8875	rs34441013	2	119632668	A	G	1.39991e-32	0.0339303	0.00285493
Heel bone mineral density (BMD) || id:ukb-b-8875	rs938662	2	45864578	G	A	4.70002e-13	0.0205446	0.00283962
Heel bone mineral density (BMD) || id:ukb-b-8875	rs13022041	2	25400559	T	G	7.19946e-11	0.0177883	0.00272968
Heel bone mineral density (BMD) || id:ukb-b-8875	rs12714240	2	28941150	A	G	2.80027e-15	-0.0209999	0.00265908
Heel bone mineral density (BMD) || id:ukb-b-8875	rs78058190	2	219699999	A	G	2.80001e-09	0.0389455	0.00655393
Heel bone mineral density (BMD) || id:ukb-b-8875	rs62178780	2	181929274	C	G	4.00037e-15	0.0218664	0.00278398
Heel bone mineral density (BMD) || id:ukb-b-8875	rs6759927	2	238227919	G	A	6.59933e-11	0.0178931	0.00274013
Heel bone mineral density (BMD) || id:ukb-b-8875	rs12636449	3	50180613	G	A	1.59993e-21	0.0435997	0.00457611
Heel bone mineral density (BMD) || id:ukb-b-8875	rs347609	3	11269999	C	G	1.10002e-14	-0.02532	0.00327586
Heel bone mineral density (BMD) || id:ukb-b-8875	rs1991431	3	141133450	A	G	2.90001e-09	-0.0152907	0.00257662
Heel bone mineral density (BMD) || id:ukb-b-8875	rs6844904	4	146167657	A	G	1.9002e-21	0.0325072	0.00341855
Heel bone mineral density (BMD) || id:ukb-b-8875	rs2174633	4	17917781	C	A	4.30031e-12	0.0200969	0.00290147
Heel bone mineral density (BMD) || id:ukb-b-8875	rs116208713	4	86917834	G	T	2.39999e-09	0.0293031	0.00490864
Heel bone mineral density (BMD) || id:ukb-b-8875	rs7699480	4	145607846	T	C	2.70023e-14	-0.0195818	0.00257298
Heel bone mineral density (BMD) || id:ukb-b-8875	rs68119427	4	57758030	G	C	2.39999e-09	0.0160556	0.00268933
Heel bone mineral density (BMD) || id:ukb-b-8875	rs7703751	5	122831981	T	A	2.09991e-16	-0.0240449	0.00292669
Heel bone mineral density (BMD) || id:ukb-b-8875	rs7720275	5	158246650	C	T	3.10027e-14	-0.0258304	0.00340194
Heel bone mineral density (BMD) || id:ukb-b-8875	rs10491280	5	132196383	C	A	1.2e-09	0.0222228	0.00365521
Heel bone mineral density (BMD) || id:ukb-b-8875	rs10069783	5	111985214	G	A	2.30001e-08	0.0169756	0.0030398
Heel bone mineral density (BMD) || id:ukb-b-8875	rs3922468	5	95613007	A	G	2.5e-09	0.0162468	0.00272496
Heel bone mineral density (BMD) || id:ukb-b-8875	rs73029259	6	164111348	A	T	2.29985e-18	-0.0331283	0.00378899
Heel bone mineral density (BMD) || id:ukb-b-8875	rs7741021	6	127468274	C	A	9.39723e-193	0.0755656	0.00255153
Heel bone mineral density (BMD) || id:ukb-b-8875	rs9257703	6	29278505	G	T	2.70023e-12	-0.0205029	0.00293137
Heel bone mineral density (BMD) || id:ukb-b-8875	rs41302867	6	7240876	A	G	4.19952e-14	-0.0293283	0.00388156
Heel bone mineral density (BMD) || id:ukb-b-8875	rs13220896	6	31369662	A	G	1.80011e-12	-0.0452947	0.00642699
Heel bone mineral density (BMD) || id:ukb-b-8875	rs6977448	7	132324508	T	A	2.5e-08	0.0199132	0.00357123
Heel bone mineral density (BMD) || id:ukb-b-8875	rs42039	7	92244422	T	C	5.70033e-17	-0.0248894	0.00297355
Heel bone mineral density (BMD) || id:ukb-b-8875	rs2737252	8	116663898	A	G	6.09958e-36	0.0356028	0.00284462
Heel bone mineral density (BMD) || id:ukb-b-8875	rs2929308	8	9084121	A	T	2.19989e-62	-0.042695	0.00256146
Heel bone mineral density (BMD) || id:ukb-b-8875	rs10992875	9	96476581	T	C	7.8001e-23	0.0287334	0.00292078
Heel bone mineral density (BMD) || id:ukb-b-8875	rs2066829	9	98229389	G	C	3.50026e-29	-0.0299274	0.00266885
Heel bone mineral density (BMD) || id:ukb-b-8875	rs7040344	9	133452158	T	C	6.4003e-25	-0.0278068	0.00269742
Heel bone mineral density (BMD) || id:ukb-b-8875	rs1133400	10	134459388	G	A	4.49987e-21	0.0290652	0.0030855
Heel bone mineral density (BMD) || id:ukb-b-8875	rs603424	10	102075479	A	G	4.40048e-15	-0.0264265	0.00336927
Heel bone mineral density (BMD) || id:ukb-b-8875	rs1649082	10	60292434	C	A	2.29985e-11	-0.0171775	0.00256889
Heel bone mineral density (BMD) || id:ukb-b-8875	rs11228240	11	68218290	T	C	8.69961e-46	-0.0405934	0.00285797
Heel bone mineral density (BMD) || id:ukb-b-8875	rs10750766	11	65473798	A	C	4.30031e-18	0.024465	0.00282164
Heel bone mineral density (BMD) || id:ukb-b-8875	rs12276167	11	27635571	G	T	1.2e-10	-0.0167977	0.0026068
Heel bone mineral density (BMD) || id:ukb-b-8875	rs7125361	11	115080042	G	C	2.70023e-39	0.0340309	0.00259473
Heel bone mineral density (BMD) || id:ukb-b-8875	rs1622638	11	121800971	A	G	5.70033e-12	0.0179885	0.00261201
Heel bone mineral density (BMD) || id:ukb-b-8875	rs61921611	12	66367726	C	T	3.80014e-12	0.0192578	0.00277345
Heel bone mineral density (BMD) || id:ukb-b-8875	rs74543960	12	124501208	G	A	9.09913e-11	0.0246354	0.00380103
Heel bone mineral density (BMD) || id:ukb-b-8875	rs55849728	12	90533915	T	C	8.10028e-90	0.0523158	0.00260341
Heel bone mineral density (BMD) || id:ukb-b-8875	rs7961324	12	78220653	G	A	4.70002e-08	-0.0147235	0.00269491
Heel bone mineral density (BMD) || id:ukb-b-8875	rs1716169	12	123716930	T	A	1e-10	0.0206238	0.00319145
Heel bone mineral density (BMD) || id:ukb-b-8875	rs3118906	13	51106788	A	G	2.19989e-24	0.0291031	0.00285664
Heel bone mineral density (BMD) || id:ukb-b-8875	rs62007686	14	103899344	G	A	2.09991e-52	-0.0410633	0.00269543
Heel bone mineral density (BMD) || id:ukb-b-8875	rs17601876	15	51553909	G	A	3.69999e-32	0.0303011	0.00256678
Heel bone mineral density (BMD) || id:ukb-b-8875	rs17680862	16	67322118	C	G	3.59998e-18	-0.0695834	0.00800535
Heel bone mineral density (BMD) || id:ukb-b-8875	rs2531992	16	4021734	G	A	5.90065e-13	0.0255326	0.00354516
Heel bone mineral density (BMD) || id:ukb-b-8875	rs12448684	16	81580088	A	G	9.20026e-23	-0.0251996	0.00256611
Heel bone mineral density (BMD) || id:ukb-b-8875	rs1461930	16	51719647	T	C	4.49987e-25	0.0315967	0.00305487
Heel bone mineral density (BMD) || id:ukb-b-8875	rs3760456	17	27948844	T	C	2.09991e-20	-0.023854	0.00257689
Heel bone mineral density (BMD) || id:ukb-b-8875	rs74252295	17	7785905	G	A	1.99986e-16	-0.0398997	0.00485356
Heel bone mineral density (BMD) || id:ukb-b-8875	rs11657636	17	2053920	T	C	2.60016e-75	0.0511577	0.00278587
Heel bone mineral density (BMD) || id:ukb-b-8875	rs56360935	17	43156135	T	A	1.50003e-14	0.0215866	0.00280655
Heel bone mineral density (BMD) || id:ukb-b-8875	rs1988961	17	59030129	C	T	7.29962e-53	0.0552146	0.00360814
Heel bone mineral density (BMD) || id:ukb-b-8875	rs7235010	18	20724810	A	G	4.49997e-10	-0.0194138	0.00311418
Heel bone mineral density (BMD) || id:ukb-b-8875	rs67820526	19	4083916	A	G	5.30029e-11	0.0221764	0.0033794
Heel bone mineral density (BMD) || id:ukb-b-8875	rs12985258	19	2159571	C	T	4.40048e-13	-0.0190114	0.00262453
Heel bone mineral density (BMD) || id:ukb-b-8875	rs12975920	19	41793137	T	C	2.90001e-12	0.021043	0.00301396
Heel bone mineral density (BMD) || id:ukb-b-8875	rs1555958	20	10976046	G	C	1e-22	0.0271	0.00276317
Heel bone mineral density (BMD) || id:ukb-b-8875	rs13044413	20	33020957	G	A	2.09991e-15	0.0205148	0.00258521
Heel bone mineral density (BMD) || id:ukb-b-8875	rs6059412	20	32280829	T	G	4.19952e-13	0.0204545	0.00282133
Heel bone mineral density (BMD) || id:ukb-b-8875	rs4820346	22	39125074	G	C	3.19963e-14	0.0211556	0.00278734
Heel bone mineral density (BMD) || id:ukb-b-8875	rs134609	22	29475583	T	C	9.79941e-59	-0.0435372	0.00269428
Total body bone mineral density || id:ebi-a-GCST005348	rs2252865	1	8422676	C	T	4.71998e-08	0.0328	0.006
Total body bone mineral density || id:ebi-a-GCST005348	rs633995	1	172186729	A	G	1.61298e-09	0.0351	0.0058
Total body bone mineral density || id:ebi-a-GCST005348	rs780096	2	27741072	G	C	4.57699e-08	0.0311	0.0057
Total body bone mineral density || id:ebi-a-GCST005348	rs11745493	5	122847622	G	A	7.74462e-12	-0.0445	0.0065
Total body bone mineral density || id:ebi-a-GCST005348	rs6557155	6	151910126	G	T	2.55918e-37	0.0751	0.0059
Total body bone mineral density || id:ebi-a-GCST005348	rs13204965	6	127167072	C	A	1.01508e-18	-0.0619	0.007
Total body bone mineral density || id:ebi-a-GCST005348	rs34670419	7	99130834	T	G	1.087e-08	-0.088	0.0154
Total body bone mineral density || id:ebi-a-GCST005348	rs11228240	11	68218290	T	C	1.71791e-35	-0.083	0.0067
Total body bone mineral density || id:ebi-a-GCST005348	rs1037011	12	107302778	C	T	1.54099e-12	0.0404	0.0057
Total body bone mineral density || id:ebi-a-GCST005348	rs3743347	15	67547301	A	C	1.75186e-14	0.0519	0.0068
Total body bone mineral density || id:ebi-a-GCST005348	rs8070128	17	17804725	T	C	1.98381e-11	-0.0394	0.0059
Total body bone mineral density || id:ebi-a-GCST005348	rs9910055	17	42283037	T	C	3.11889e-11	0.0442	0.0067
Total body bone mineral density || id:ebi-a-GCST005348	rs2873195	17	2064702	T	A	4.31122e-11	0.0406	0.0062
Reference sources:https://www.heart.org/；https://www.osteoporosis.foundation/；https://www.stroke.org/

## Sheet: Supplementary Table S3. The est
Supplementary Table S3. SNPs excluded from MR analysis because they are palindromic or incompatibility SNPs
Exposure	Outcome	SNP
CHD	FA BMD	rs12190287
CHD	FA BMD	rs964184
CHD	FN BMD	rs12190287
CHD	FN BMD	rs964184
CHD	LS BMD	rs12190287
CHD	LS BMD	rs964184
CHD	Heel BMD	rs12190287
CHD	Heel BMD	rs964184
CHD	TB BMD	rs12190287
CHD	TB BMD	rs964184
CHD	TB BMD(0-15)	rs12190287
CHD	TB BMD(0-15)	rs964184
CHD	TB BMD(15-30)	rs12190287
CHD	TB BMD(15-30)	rs964184
CHD	TB BMD(30-45)	rs12190287
CHD	TB BMD(30-45)	rs964184
CHD	TB BMD(45-60)	rs12190287
CHD	TB BMD(45-60)	rs964184
CHD	TB BMD(over 60)	rs12190287
CHD	TB BMD(over 60)	rs964184
MI	FA BMD	rs10176176
MI	FA BMD	rs10841443
MI	FA BMD	rs10857147
MI	FA BMD	rs11617955
MI	FA BMD	rs11619113
MI	FA BMD	rs2019090
MI	FA BMD	rs589655
MI	FN BMD	rs10176176
MI	FN BMD	rs10841443
MI	FN BMD	rs10857147
MI	FN BMD	rs11617955
MI	FN BMD	rs11619113
MI	FN BMD	rs2019090
MI	FN BMD	rs589655
MI	LS BMD	rs10176176
MI	LS BMD	rs10841443
MI	LS BMD	rs10857147
MI	LS BMD	rs11617955
MI	LS BMD	rs11619113
MI	LS BMD	rs2019090
MI	LS BMD	rs589655
MI	Heel BMD	rs10176176
MI	Heel BMD	rs10841443
MI	Heel BMD	rs10857147
MI	Heel BMD	rs11617955
MI	Heel BMD	rs11619113
MI	Heel BMD	rs2019090
MI	Heel BMD	rs589655
MI	Heel BMD	rs56210800
MI	TB BMD	rs10176176
MI	TB BMD	rs10841443
MI	TB BMD	rs10857147
MI	TB BMD	rs11617955
MI	TB BMD	rs11619113
MI	TB BMD	rs2019090
MI	TB BMD	rs589655
MI	TB BMD	rs56210800
MI	TB BMD(0-15)	rs10176176
MI	TB BMD(0-15)	rs10841443
MI	TB BMD(0-15)	rs10857147
MI	TB BMD(0-15)	rs11617955
MI	TB BMD(0-15)	rs11619113
MI	TB BMD(0-15)	rs2019090
MI	TB BMD(0-15)	rs589655
MI	TB BMD(0-15)	rs56210800
MI	TB BMD(15-30)	rs10176176
MI	TB BMD(15-30)	rs10841443
MI	TB BMD(15-30)	rs10857147
MI	TB BMD(15-30)	rs11617955
MI	TB BMD(15-30)	rs11619113
MI	TB BMD(15-30)	rs2019090
MI	TB BMD(15-30)	rs589655
MI	TB BMD(15-30)	rs56210800
MI	TB BMD(30-45)	rs10176176
MI	TB BMD(30-45)	rs10841443
MI	TB BMD(30-45)	rs10857147
MI	TB BMD(30-45)	rs11617955
MI	TB BMD(30-45)	rs11619113
MI	TB BMD(30-45)	rs2019090
MI	TB BMD(30-45)	rs589655
MI	TB BMD(30-45)	rs56210800
MI	TB BMD(45-60)	rs10176176
MI	TB BMD(45-60)	rs10841443
MI	TB BMD(45-60)	rs10857147
MI	TB BMD(45-60)	rs11617955
MI	TB BMD(45-60)	rs11619113
MI	TB BMD(45-60)	rs2019090
MI	TB BMD(45-60)	rs589655
MI	TB BMD(45-60)	rs56210800
MI	TB BMD(over 60)	rs10176176
MI	TB BMD(over 60)	rs10841443
MI	TB BMD(over 60)	rs10857147
MI	TB BMD(over 60)	rs11617955
MI	TB BMD(over 60)	rs11619113
MI	TB BMD(over 60)	rs2019090
MI	TB BMD(over 60)	rs589655
MI	TB BMD(over 60)	rs56210800
Stroke	FA BMD	rs16896398
Stroke	FN BMD	rs16896398
Stroke	LS BMD	rs16896398
Stroke	Heel BMD	rs16896398
Stroke	TB BMD	rs16896398
Stroke	TB BMD(0-15)	rs16896398
Stroke	TB BMD(15-30)	rs16896398
Stroke	TB BMD(30-45)	rs16896398
Stroke	TB BMD(45-60)	rs16896398
Stroke	TB BMD(over 60)	rs16896398
FN BMD	CHD	rs2741856
FN BMD	CHD	rs4448201
FN BMD	MI	rs11024028
FN BMD	MI	rs2741856
FN BMD	MI	rs4448201
FN BMD	MI	rs71390846
FN BMD	Stroke	rs11024028
FN BMD	Stroke	rs2741856
FN BMD	Stroke	rs4448201
FN BMD	Stroke	rs71390846
LS BMD	CHD	rs2220189
LS BMD	CHD	rs401680
LS BMD	MI	rs11024028
LS BMD	MI	rs13046645
LS BMD	MI	rs2220189
LS BMD	MI	rs401680
LS BMD	MI	rs7139084
LS BMD	Stroke	rs11024028
LS BMD	Stroke	rs13046645
LS BMD	Stroke	rs2220189
LS BMD	Stroke	rs401680
LS BMD	Stroke	rs71390846
TB BMD	CHD	rs10832520
TB BMD	CHD	rs11995824
TB BMD	CHD	rs12258451
TB BMD	CHD	rs2289410
TB BMD	CHD	rs2553773
TB BMD	CHD	rs447911
TB BMD	CHD	rs6465511
TB BMD	CHD	rs7105860
TB BMD	CHD	rs73349318
TB BMD	CHD	rs7740042
TB BMD	MI	rs10832520
TB BMD	MI	rs11995824
TB BMD	MI	rs12258451
TB BMD	MI	rs2289410
TB BMD	MI	rs2553773
TB BMD	MI	rs2566751
TB BMD	MI	rs447911
TB BMD	MI	rs6465511
TB BMD	MI	rs7105860
TB BMD	MI	rs71390846
TB BMD	MI	rs73305797
TB BMD	MI	rs73349318
TB BMD	MI	rs7740042
TB BMD	Stroke	rs10832520
TB BMD	Stroke	rs11995824
TB BMD	Stroke	rs12258451
TB BMD	Stroke	rs2289410
TB BMD	Stroke	rs2553773
TB BMD	Stroke	rs2566751
TB BMD	Stroke	rs447911
TB BMD	Stroke	rs6465511
TB BMD	Stroke	rs7105860
TB BMD	Stroke	rs71390846
TB BMD	Stroke	rs73305797
TB BMD	Stroke	rs73349318
TB BMD	Stroke	rs7740042
Heel BMD	CHD	rs10800531
Heel BMD	CHD	rs11915970
Heel BMD	CHD	rs12127020
Heel BMD	CHD	rs12733821
Heel BMD	CHD	rs12941874
Heel BMD	CHD	rs13379119
Heel BMD	CHD	rs1382376
Heel BMD	CHD	rs1533142
Heel BMD	CHD	rs159408
Heel BMD	CHD	rs16857021
Heel BMD	CHD	rs17152567
Heel BMD	CHD	rs1834554
Heel BMD	CHD	rs2238688
Heel BMD	CHD	rs2337106
Heel BMD	CHD	rs2639935
Heel BMD	CHD	rs2836620
Heel BMD	CHD	rs35531047
Heel BMD	CHD	rs4820346
Heel BMD	CHD	rs4876858
Heel BMD	CHD	rs60891864
Heel BMD	CHD	rs6475068
Heel BMD	CHD	rs660877
Heel BMD	CHD	rs6976382
Heel BMD	CHD	rs7255601
Heel BMD	CHD	rs751979
Heel BMD	CHD	rs7520984
Heel BMD	CHD	rs75230517
Heel BMD	CHD	rs7816131
Heel BMD	CHD	rs847148
Heel BMD	CHD	rs9375422
Heel BMD	MI	rs10800531
Heel BMD	MI	rs116228246
Heel BMD	MI	rs11915970
Heel BMD	MI	rs12127020
Heel BMD	MI	rs12733821
Heel BMD	MI	rs12941874
Heel BMD	MI	rs13379119
Heel BMD	MI	rs1382376
Heel BMD	MI	rs1444436
Heel BMD	MI	rs1533142
Heel BMD	MI	rs159408
Heel BMD	MI	rs16857021
Heel BMD	MI	rs17152567
Heel BMD	MI	rs1834554
Heel BMD	MI	rs189267552
Heel BMD	MI	rs2238688
Heel BMD	MI	rs2337106
Heel BMD	MI	rs2639935
Heel BMD	MI	rs2836620
Heel BMD	MI	rs2887569
Heel BMD	MI	rs34965590
Heel BMD	MI	rs35531047
Heel BMD	MI	rs4299103
Heel BMD	MI	rs4820346
Heel BMD	MI	rs4876858
Heel BMD	MI	rs553051
Heel BMD	MI	rs58552741
Heel BMD	MI	rs60891864
Heel BMD	MI	rs6475068
Heel BMD	MI	rs660877
Heel BMD	MI	rs6976382
Heel BMD	MI	rs71390846
Heel BMD	MI	rs7255601
Heel BMD	MI	rs751979
Heel BMD	MI	rs7520984
Heel BMD	MI	rs75230517
Heel BMD	MI	rs77431781
Heel BMD	MI	rs7816131
Heel BMD	MI	rs847148
Heel BMD	MI	rs9375422
Heel BMD	Stroke	rs10800531
Heel BMD	Stroke	rs11915970
Heel BMD	Stroke	rs12127020
Heel BMD	Stroke	rs12733821
Heel BMD	Stroke	rs12941874
Heel BMD	Stroke	rs13379119
Heel BMD	Stroke	rs1382376
Heel BMD	Stroke	rs1444436
Heel BMD	Stroke	rs1533142
Heel BMD	Stroke	rs159408
Heel BMD	Stroke	rs16857021
Heel BMD	Stroke	rs17152567
Heel BMD	Stroke	rs1834554
Heel BMD	Stroke	rs189267552
Heel BMD	Stroke	rs2238688
Heel BMD	Stroke	rs2337106
Heel BMD	Stroke	rs2639935
Heel BMD	Stroke	rs2836620
Heel BMD	Stroke	rs2887569
Heel BMD	Stroke	rs34965590
Heel BMD	Stroke	rs35531047
Heel BMD	Stroke	rs4299103
Heel BMD	Stroke	rs4876858
Heel BMD	Stroke	rs553051
Heel BMD	Stroke	rs58552741
Heel BMD	Stroke	rs60891864
Heel BMD	Stroke	rs6475068
Heel BMD	Stroke	rs660877
Heel BMD	Stroke	rs6976382
Heel BMD	Stroke	rs71390846
Heel BMD	Stroke	rs7255601
Heel BMD	Stroke	rs751979
Heel BMD	Stroke	rs7520984
Heel BMD	Stroke	rs75230517
Heel BMD	Stroke	rs77431781
Heel BMD	Stroke	rs7816131
Heel BMD	Stroke	rs847148
Heel BMD	Stroke	rs9375422
Abbreviation:SNP,single nucleotide polymorphism;FA BMD:Forearm BMD;FN BMD:Femoral neck bone density;LS BMD:Lumbar
spine BMD;TB BMD:Total body BMD;CVD:Cardiovascular disease;CHD:Coronary heart disease;MI:Myocardial infarction

## Sheet: Supplementary Table S4. The est
Supplementary Table S4. Abnormal SNPs found in MRpresso analysis (p<0.05)
Outcome	Exposure	SNP
LS BMD	CHD	rs17114036
LS BMD	CHD	rs599839
Heel BMD	CHD	rs17114036
Heel BMD	CHD	rs599839
Heel BMD	CHD	rs10455872
Heel BMD	MI	rs12740374
Heel BMD	MI	rs16986953
Heel BMD	MI	rs28451064
Heel BMD	MI	rs9945890
TB BMD (age 15-30)	MI	rs1412445
LS BMD	Stroke	rs11957829
Heel BMD	Stroke	rs9316222
MI	Heel BMD	rs7329483
MI	TB BMD	rs7548588
Abbreviation:SNP, single nucleotide polymorphism;FA-BMD:FN-BMD:Femoral neck BMD;
LS-BMD:Lummbar spine BMD;CVD,Cardiovascular disease;CHD, Coronary heart disease;
ary heart disease; MI, Myocardial infarction

## Sheet: Supplementary Table S5. The est
Supplementary Table S5. Analyzing the relationship between genetic prediction of CVD and BMD by various MR analyses.
Outcome	Exposure	Nsnp	Methods	b	se	or	or_lci95	or_uci95	pval	Cochran Q statistic	Heterogeneity P-value	MR-Egger Intercept	Intercept p-value	MR-PRESSO Global test P-value
FA BMD	CHD	9	Inverse variance weighted	-0.00548863	0.0522551	0.994526	0.89771	1.10178	0.916348	9.98126	0.266344	-0.0217082	0.333103	0.239
FA BMD	CHD	9	MR Egger	0.159116	0.168652	1.17247	0.842449	1.63179	0.376861
FA BMD	CHD	9	Weighted median	-0.0257144	0.0769584	0.974613	0.838154	1.13329	0.738278
FA BMD	CHD	9	Weighted mode	0.152887	0.121366	1.16519	0.918522	1.47811	0.243275
FN BMD	CHD	9	Inverse variance weighted	0.0100936	0.0256279	1.01014	0.960658	1.06218	0.69369	12.0857	0.14742	0.0110017	0.368521	0.181
FN BMD	CHD	9	MR Egger	-0.074022	0.0930684	0.928651	0.773805	1.11448	0.45253
FN BMD	CHD	9	Weighted median	-0.013048	0.034182	0.987037	0.923075	1.05543	0.702668
FN BMD	CHD	9	Weighted mode	-0.0152875	0.042055	0.984829	0.906907	1.06945	0.725641
LS BMD	CHD	7	Inverse variance weighted	0.0340694	0.0325055	1.03466	0.970794	1.10272	0.294587	6.00204	0.422962	0.00431776	0.731419	0.438
LS BMD	CHD	7	MR Egger	0.00142723	0.0965416	1.00143	0.828785	1.21003	0.988777
LS BMD	CHD	7	Weighted median	0.0442591	0.0452695	1.04525	0.956505	1.14224	0.328233
LS BMD	CHD	7	Weighted mode	0.0614573	0.0632741	1.06339	0.939357	1.20379	0.368916
Heel BMD	CHD	6	Inverse variance weighted	-0.0525525	0.0110643	0.948804	0.92845	0.969605	2.0366e-06	6.22386	0.285041	-0.001767	0.799394	0.342
Heel BMD	CHD	6	MR Egger	-0.0366981	0.0599615	0.963967	0.857081	1.08418	0.573599
Heel BMD	CHD	6	Weighted median	-0.0582022	0.0152934	0.943459	0.915599	0.972167	0.000141392
Heel BMD	CHD	6	Weighted mode	-0.0699614	0.0272284	0.93243	0.883973	0.983543	0.0500701
TB BMD	CHD	9	Inverse variance weighted	-0.0627569	0.019842	0.939172	0.903348	0.976416	0.0015624	7.50225	0.483535	-0.000336768	0.965948	0.528
TB BMD	CHD	9	MR Egger	-0.0601319	0.0627896	0.94164	0.832602	1.06496	0.370127
TB BMD	CHD	9	Weighted median	-0.0431585	0.0278908	0.95776	0.906808	1.01157	0.121764
TB BMD	CHD	9	Weighted mode	-0.0241882	0.0400588	0.976102	0.902395	1.05583	0.562692
TB BMD(0-15)	CHD	9	Inverse variance weighted	-0.132305	0.0462679	0.876074	0.800123	0.959234	0.00424258	15.2454	0.0545453	-3.68793e-05	0.998896	0.069
TB BMD(0-15)	CHD	9	MR Egger	-0.132015	0.213284	0.876328	0.57692	1.33112	0.55554
TB BMD(0-15)	CHD	9	Weighted median	-0.103157	0.0660672	0.901985	0.792432	1.02668	0.11843
TB BMD(0-15)	CHD	9	Weighted mode	-0.0983306	0.11284	0.906349	0.726514	1.1307	0.408916
TB BMD(15-30)	CHD	9	Inverse variance weighted	-0.123496	0.0809025	0.883825	0.754225	1.0357	0.12689	1.62705	0.990392	-0.0026223	0.933569	0.989
TB BMD(15-30)	CHD	9	MR Egger	-0.102923	0.251483	0.902196	0.551105	1.47696	0.694578
TB BMD(15-30)	CHD	9	Weighted median	-0.140961	0.100365	0.868524	0.713427	1.05734	0.160175
TB BMD(15-30)	CHD	9	Weighted mode	-0.176147	0.142765	0.838495	0.633836	1.10924	0.252284
TB BMD(30-45)	CHD	9	Inverse variance weighted	-0.000760301	0.0510949	0.99924	0.904018	1.10449	0.988128	11.5038	0.174755	-0.0303914	0.201769	0.189
TB BMD(30-45)	CHD	9	MR Egger	0.23735	0.178647	1.26788	0.893331	1.79948	0.225655
TB BMD(30-45)	CHD	9	Weighted median	0.0704749	0.688013	0.972097	0.846682	1.11609	0.688013
TB BMD(30-45)	CHD	9	Weighted mode	-0.0557117	0.118617	0.945812	0.749611	1.19337	0.651121
TB BMD(45-60)	CHD	9	Inverse variance weighted	-0.0287334	0.0364346	0.971676	0.904706	1.0436	0.430329	5.7919	0.670529	0.0129851	0.362509	0.666
TB BMD(45-60)	CHD	9	MR Egger	-0.129084	0.109283	0.8789	0.709441	1.08884	0.276098
TB BMD(45-60)	CHD	9	Weighted median	-0.039584	0.0483434	0.961189	0.874295	1.05672	0.412896
TB BMD(45-60)	CHD	9	Weighted mode	-0.067254	0.0649314	0.934958	0.82323	1.06185	0.330601
TB BMD(over 60)	CHD	9	Inverse variance weighted	-0.0594415	0.0343634	0.942291	0.880915	1.00794	0.083668	6.31004	0.612546	0.00939832	0.486423	0.607
TB BMD(over 60)	CHD	9	MR Egger	-0.132657	0.105418	0.875765	0.712286	1.07676	0.248593
TB BMD(over 60)	CHD	9	Weighted median	-0.0623317	0.0464259	0.939571	0.85785	1.02908	0.179399
TB BMD(over 60)	CHD	9	Weighted mode	-0.0565281	0.0760161	0.94504	0.814224	1.09687	0.478367
FA BMD	MI	49	Inverse variance weighted	-0.0270899	0.0359407	0.973274	0.907072	1.04431	0.451007	39.4495	0.805514	0.00155879	0.789558	0.769
FA BMD	MI	49	MR Egger	-0.0443536	0.0736791	0.956616	0.827981	1.10523	0.550078
FA BMD	MI	49	Weighted median	-0.0415064	0.0533809	0.959343	0.864043	1.06515	0.436833
FA BMD	MI	49	Weighted mode	-0.102863	0.0845745	0.902251	0.764427	1.06492	0.22984
FN BMD	MI	45	Inverse variance weighted	0.00507014	0.0182332	1.00508	0.969799	1.04165	0.780957	40.6734	0.615	0.00496603	0.102941	0.642
FN BMD	MI	45	MR Egger	-0.050909	0.0382254	0.950365	0.881764	1.0243	0.18994
FN BMD	MI	45	Weighted median	-0.0168567	0.0274271	0.983285	0.931822	1.03759	0.538818
FN BMD	MI	45	Weighted mode	-0.0159698	0.0269886	0.984157	0.93345	1.03762	0.557065
LS BMD	MI	45	Inverse variance weighted	0.0393685	0.0211906	1.04015	0.997837	1.08426	0.0631937	58.7627	0.0674471	0.00275713	0.497733	0.076
LS BMD	MI	45	MR Egger	0.00818589	0.0518287	1.00822	0.910831	1.11602	0.875243
LS BMD	MI	45	Weighted median	0.0322578	0.0332682	1.03278	0.967589	1.10237	0.332232
LS BMD	MI	45	Weighted mode	0.030694	0.0363684	1.03117	0.960225	1.10736	0.403249
Heel BMD	MI	48	Inverse variance weighted	0.00968219	0.00879188	1.00973	0.992479	1.02728	0.270781	109.195	7.37644e-07	0.000432389	0.757969	NA
Heel BMD	MI	48	MR Egger	0.00517339	0.0170403	1.00519	0.972169	1.03933	0.762803
Heel BMD	MI	48	Weighted median	0.00317943	0.0100231	1.00318	0.983669	1.02309	0.751084
Heel BMD	MI	48	Weighted mode	0.00351655	0.00918937	1.00352	0.98561	1.02176	0.703686
TB BMD	MI	52	Inverse variance weighted	-0.020166	0.0159396	0.980036	0.949891	1.01114	0.205818	78.7664	0.00755675	-4.81662e-05	0.985284	NA
TB BMD	MI	52	MR Egger	-0.0196444	0.0324159	0.980547	0.920186	1.04487	0.547248
TB BMD	MI	52	Weighted median	0.00522388	0.0199555	1.00524	0.966679	1.04533	0.793494
TB BMD	MI	52	Weighted mode	0.0016113	0.0256083	1.00161	0.95258	1.05317	0.950075
TB BMD(0-15)	MI	52	Inverse variance weighted	-0.0868306	0.0393532	0.916832	0.848773	0.990349	0.027353	91.0463	0.000481157	-0.00573102	0.370706	NA
TB BMD(0-15)	MI	52	MR Egger	-0.0245811	0.0793946	0.975719	0.835108	1.14	0.758147
TB BMD(0-15)	MI	52	Weighted median	-0.0763644	0.0510306	0.926479	0.838296	1.02394	0.134539
TB BMD(0-15)	MI	52	Weighted mode	0.00352246	0.0561534	1.00353	0.898941	1.12029	0.950227
TB BMD(15-30)	MI	51	Inverse variance weighted	-0.00612178	0.0517848	0.993897	0.897969	1.10007	0.905897	61.4279	0.128964	-0.00568981	0.536747	0.146
TB BMD(15-30)	MI	51	MR Egger	0.0545411	0.11333	1.05606	0.845705	1.31873	0.632474
TB BMD(15-30)	MI	51	Weighted median	0.0450737	0.0877376	1.0461	0.880829	1.24239	0.607438
TB BMD(15-30)	MI	51	Weighted mode	0.00268347	0.0973548	1.00269	0.828505	1.21349	0.97812
TB BMD(30-45)	MI	52	Inverse variance weighted	-0.00799974	0.0327877	0.992032	0.930286	1.05788	0.807242	46.1748	0.665353	-0.00243381	0.646606	0.644
TB BMD(30-45)	MI	52	MR Egger	0.0179768	0.0651649	1.01814	0.896061	1.15685	0.783788
TB BMD(30-45)	MI	52	Weighted median	-0.0481454	0.0500349	0.952995	0.863973	1.05119	0.335931
TB BMD(30-45)	MI	52	Weighted mode	-0.0607526	0.0611418	0.941056	0.834777	1.06087	0.325092
TB BMD(45-60)	MI	52	Inverse variance weighted	0.0240523	0.963724	0.998907	0.952908	1.04713	0.963724	55.3064	0.31541	0.00525933	0.194744	0.354
TB BMD(45-60)	MI	52	MR Egger	0.049755	0.251435	0.943904	0.856201	1.04059	0.251435
TB BMD(45-60)	MI	52	Weighted median	-0.0183349	0.0387805	0.981832	0.909969	1.05937	0.636364
TB BMD(45-60)	MI	52	Weighted mode	-0.0545197	0.0412029	0.94694	0.873474	1.02659	0.191671
TB BMD(over 60)	MI	52	Inverse variance weighted	-0.000639813	0.0220985	0.99936	0.956999	1.0436	0.976902	46.2917	0.660844	0.00246215	0.496652	0.63
TB BMD(over 60)	MI	52	MR Egger	-0.0275681	0.0451084	0.972808	0.890492	1.06273	0.543867
TB BMD(over 60)	MI	52	Weighted median	0.00277394	0.034033	1.00278	0.93807	1.07195	0.935039
TB BMD(over 60)	MI	52	Weighted mode	0.00824131	0.0443435	1.00828	0.924343	1.09983	0.853298
FA BMD	Stroke	12	Inverse variance weighted	0.0349893	0.0915958	1.03561	0.865422	1.23926	0.702464	19.4942	0.0527797	-0.00291703	0.0467354	0.053
FA BMD	Stroke	12	MR Egger	0.0847498	0.807432	1.08844	0.223618	5.29793	0.918481
FA BMD	Stroke	12	Weighted median	-0.0104138	0.137748	0.98964	0.755482	1.29638	0.939737
FA BMD	Stroke	12	Weighted mode	-0.0655637	0.216453	0.936539	0.612742	1.43145	0.767617
FN BMD	Stroke	12	Inverse variance weighted	0.0579981	0.0447299	1.05971	0.970763	1.15681	0.194759	9.8551	0.543466	0.0150808	0.375463	0.557
FN BMD	Stroke	12	MR Egger	-0.200409	0.282145	0.818396	0.470757	1.42276	0.493747
FN BMD	Stroke	12	Weighted median	0.0563874	0.0613396	1.05801	0.938157	1.19317	0.357957
FN BMD	Stroke	12	Weighted mode	0.0684425	0.0947634	1.07084	0.889324	1.2894	0.485214
LS BMD	Stroke	11	Inverse variance weighted	0.106816	0.0541816	1.11273	1.00062	1.2374	0.0486738	13.8469	0.180088	0.0326757	0.160175	0.188
LS BMD	Stroke	11	MR Egger	-0.457266	0.373316	0.633012	0.304536	1.31579	0.251713
LS BMD	Stroke	11	Weighted median	0.128889	0.078126	1.13756	0.976054	1.3258	0.0989919
LS BMD	Stroke	11	Weighted mode	0.213522	0.131121	1.23803	0.957456	1.60082	0.13449
Heel BMD	Stroke	11	Inverse variance weighted	-0.0384267	0.0155354	0.962302	0.933442	0.992055	0.0133803	14.4316	0.154201	-0.00576257	0.405716	0.186
Heel BMD	Stroke	11	MR Egger	0.0607554	0.115261	1.06264	0.847762	1.33198	0.61086
Heel BMD	Stroke	11	Weighted median	-0.046635	0.0214976	0.954436	0.915056	0.99551	0.0300591
Heel BMD	Stroke	11	Weighted mode	-0.0645816	0.033911	0.93746	0.877177	1.00189	0.0859896
TB BMD	Stroke	12	Inverse variance weighted	0.0452863	0.03334	1.04633	0.98014	1.11698	0.174364	13.8115	0.243603	-0.0110215	0.445768	0.264
TB BMD	Stroke	12	MR Egger	0.234273	0.241108	1.26399	0.787968	2.02758	0.354139
TB BMD	Stroke	12	Weighted median	0.0163658	0.0459373	1.0165	0.928977	1.11227	0.721643
TB BMD	Stroke	12	Weighted mode	0.0254034	0.0661211	1.02573	0.901051	1.16766	0.708157
TB BMD(0-15)	Stroke	12	Inverse variance weighted	0.102878	0.0756413	1.10836	0.955635	1.28548	0.173806	5.66235	0.894917	0.0303832	0.297748	0.901
TB BMD(0-15)	Stroke	12	MR Egger	-0.418294	0.48045	0.658169	0.256667	1.68774	0.404372
TB BMD(0-15)	Stroke	12	Weighted median	0.0520494	0.101929	1.05343	0.862663	1.28638	0.609601
TB BMD(0-15)	Stroke	12	Weighted mode	0.0327309	0.155052	1.03327	0.762486	1.40023	0.836672
TB BMD(15-30)	Stroke	12	Inverse variance weighted	0.173253	0.133275	1.18917	0.915793	1.54415	0.193611	6.96013	0.802303	-0.0281944	0.577522	0.794
TB BMD(15-30)	Stroke	12	MR Egger	0.652715	0.843385	1.92075	0.367762	10.0317	0.456882
TB BMD(15-30)	Stroke	12	Weighted median	0.14695	0.173297	1.1583	0.82472	1.62679	0.396455
TB BMD(15-30)	Stroke	12	Weighted mode	0.169604	0.273016	1.18484	0.693844	2.02327	0.54711
TB BMD(30-45)	Stroke	12	Inverse variance weighted	-0.0942697	0.0868278	0.910037	0.767626	1.07887	0.277608	12.4666	0.329613	-0.0246497	0.493198	0.338
TB BMD(30-45)	Stroke	12	MR Egger	0.32836	0.601704	1.38869	0.426996	4.51633	0.597223
TB BMD(30-45)	Stroke	12	Weighted median	-0.151497	0.118158	0.85942	0.681754	1.08339	0.199787
TB BMD(30-45)	Stroke	12	Weighted mode	-0.296336	0.213093	0.743538	0.489682	1.12899	0.191827
TB BMD(45-60)	Stroke	12	Inverse variance weighted	-0.00745155	0.0629189	0.992576	0.877417	1.12285	0.905726	13.124	0.2853	-0.038503	0.130546	0.288
TB BMD(45-60)	Stroke	12	MR Egger	0.653719	0.406459	1.92268	0.866805	4.26473	0.138843
TB BMD(45-60)	Stroke	12	Weighted median	-0.00471379	0.08632	0.995297	0.84038	1.17877	0.956451
TB BMD(45-60)	Stroke	12	Weighted mode	0.0175287	0.139352	1.01768	0.774451	1.33731	0.90217
TB BMD(over 60)	Stroke	12	Inverse variance weighted	0.0888228	0.0567445	1.09289	0.977853	1.22145	0.11751	11.4979	0.40254	0.0166364	0.45981	0.408
TB BMD(over 60)	Stroke	12	MR Egger	-0.196388	0.375685	0.821694	0.393478	1.71593	0.612536
TB BMD(over 60)	Stroke	12	Weighted median	0.0309256	0.0769237	1.03141	0.887058	1.19925	0.687663
TB BMD(over 60)	Stroke	12	Weighted mode	0.0284713	0.120845	1.02888	0.811894	1.30386	0.818071
Abbreviation:SNP,single nucleotide polymorphism;FA BMD:Forearm BMD;FN BMD:Femoral neck bone density;LS BMD:Lumbar spine BMD;TB BMD:Total body BMD；CVD,Cardiovascular disease;CHD, Coronary heart disease; MI, Myocardial infarction

## Sheet: Supplementary Table S6. The est
Supplementary Table S6. Analyzing the relationship between genetic prediction of BMD and CVD by various MR analyses.
Outcome	Exposure	Nsnp	Methods	b	se	or	or_lci95	or_uci95	pval	Cochran Q statistic	Heterogeneity P-value	MR-Egger Intercept	Intercept p-value	MR-PRESSO Global test P-value
CHD	FA BMD	3	Inverse variance weighted	0.0681061	0.069067	1.07048	0.934947	1.22566	0.32409	0.177241	0.915193	0.0107749	0.755795
CHD	FA BMD	3	MR Egger	-0.0100964	0.205709	0.989954	0.661473	1.48156	0.968779
CHD	FA BMD	3	Weighted median	0.063512	0.0775998	1.06557	0.915227	1.24062	0.413097
CHD	FA BMD	3	Weighted mode	0.0531839	0.0836405	1.05462	0.895161	1.24249	0.589921
MI	FA BMD	3	Inverse variance weighted	0.02372	0.036442	1.024	0.953414	1.09982	0.515113	0.842662	0.656173	-0.012809	0.527309
MI	FA BMD	3	MR Egger	0.118218	0.109233	1.12549	0.908575	1.39419	0.474863
MI	FA BMD	3	Weighted median	0.020027	0.0399813	1.02023	0.943333	1.10339	0.616435
MI	FA BMD	3	Weighted mode	0.0495986	0.0446416	1.05085	0.96281	1.14694	0.382223
Stroke	FA BMD	3	Inverse variance weighted	-0.00348793	0.0407975	0.996518	0.919936	1.07948	0.931869	0.332695	0.846752	-0.00386157	0.843207
Stroke	FA BMD	3	MR Egger	0.0255665	0.122563	1.0259	0.806818	1.30446	0.869079
Stroke	FA BMD	3	Weighted median	0.00143151	0.0446132	1.00143	0.917585	1.09294	0.974403
Stroke	FA BMD	3	Weighted mode	0.00548887	0.0511196	1.0055	0.909641	1.11147	0.924294
CHD	FA BMD*	10	Inverse variance weighted	0.0608639	0.0516951	1.06275	0.960349	1.17608	0.23905	5.46932	0.79163	-0.00291173	0.869737	0.843
CHD	FA BMD*	10	MR Egger	0.084338	0.147951	1.088	0.814121	1.45401	0.5843
CHD	FA BMD*	10	Weighted median	0.0665438	0.404856	1.05699	0.927747	1.20425	0.404856
CHD	FA BMD*	10	Weighted mode	0.0501513	0.0742687	1.05143	0.908995	1.21618	0.516477
MI	FA BMD*	14	Inverse variance weighted	0.0275653	0.0228042	1.02795	0.983015	1.07494	0.226747	9.53878	0.731145	0.000877126	0.8991	0.755
MI	FA BMD*	14	MR Egger	0.0208225	0.0568395	1.02104	0.913399	1.14137	0.72049
MI	FA BMD*	14	Weighted median	0.0235127	0.0312815	1.02379	0.962907	1.08853	0.452262
MI	FA BMD*	14	Weighted mode	0.0274777	0.0386745	1.02786	0.952825	1.1088	0.489954
Stroke	FA BMD*	14	Inverse variance weighted	0.00339339	0.0236476	1.0034	0.957954	1.051	0.885897	11.6005	0.560639	0.00100942	0.887301	0.535
Stroke	FA BMD*	14	MR Egger	-0.00411123	0.0569798	0.995897	0.890661	1.11357	0.943669
Stroke	FA BMD*	14	Weighted median	0.00485278	0.0335643	1.00486	0.940886	1.07319	0.885041
Stroke	FA BMD*	14	Weighted mode	0.00862352	0.0429987	1.00866	0.927137	1.09735	0.844151
CHD	FN BMD	7	Inverse variance weighted	0.145669	0.124577	1.15681	0.906195	1.47674	0.242278	13.1366	0.0409166	-0.0327667	0.624155	0.059
CHD	FN BMD	7	MR Egger	0.61379	0.907083	1.84742	0.312205	10.9318	0.528653
CHD	FN BMD	7	Weighted median	0.102475	0.113466	1.10791	0.886992	1.38385	0.366457
CHD	FN BMD	7	Weighted mode	0.0848346	0.173408	1.08854	0.774881	1.52915	0.642055
MI	FN BMD	12	Inverse variance weighted	-0.00808191	0.0367626	0.991951	0.92299	1.06606	0.825995	11.221	0.42494	0.000872913	0.950565	0.429
MI	FN BMD	12	MR Egger	-0.0212941	0.211451	0.978931	0.646787	1.48164	0.921775
MI	FN BMD	12	Weighted median	-0.0326106	0.0501511	0.967915	0.877299	1.06789	0.515533
MI	FN BMD	12	Weighted mode	-0.00921462	0.0802739	0.990828	0.846579	1.15965	0.91068
Stroke	FN BMD	12	Inverse variance weighted	0.00642816	0.0389322	1.00645	0.932507	1.08625	0.868856	12.4694	0.329413	-0.0135815	0.375703	0.358
Stroke	FN BMD	12	MR Egger	-0.0208418	0.0530703	0.979374	0.882621	1.08673	0.694525
Stroke	FN BMD	12	Weighted median	-0.0208418	0.0530703	0.979374	0.882621	1.08673	0.694525
Stroke	FN BMD	12	Weighted mode	-0.0156455	0.0801452	0.984476	0.841365	1.15193	0.848784
CHD	LS BMD	11	Inverse variance weighted	0.127857	0.0721428	1.13639	0.986548	1.30899	0.0763487	11.6793	0.307094	-0.0227477	0.430149	0.357
CHD	LS BMD	11	MR Egger	0.449682	0.397587	1.56781	0.719219	3.41765	0.287281
CHD	LS BMD	11	Weighted median	0.107473	0.0951729	1.11346	0.923979	1.3418	0.258799
CHD	LS BMD	11	Weighted mode	0.0776812	0.151242	1.08078	0.80352	1.45371	0.618674
MI	LS BMD	17	Inverse variance weighted	0.0859843	0.029481	1.08979	1.0286	1.15462	0.00353876	12.7596	0.690249	-0.000394365	0.961317	0.687
MI	LS BMD	17	MR Egger	0.0912258	0.110294	1.09552	0.882541	1.35989	0.421135
MI	LS BMD	17	Weighted median	0.0948552	0.0398379	1.0995	1.01691	1.18879	0.0172642
MI	LS BMD	17	Weighted mode	0.112845	0.0676245	1.11946	0.980494	1.27812	0.114624
Stroke	LS BMD	17	Inverse variance weighted	-0.0469131	0.0318104	0.95417	0.896496	1.01556	0.140274	11.8031	0.757419	-0.0033139	0.71727	0.765
Stroke	LS BMD	17	MR Egger	-0.00239752	0.124756	0.997605	0.781204	1.27395	0.984921
Stroke	LS BMD	17	Weighted median	-0.0704692	0.0433981	0.931956	0.855962	1.0147	0.104422
Stroke	LS BMD	17	Weighted mode	-0.0847457	0.0656996	0.918746	0.807738	1.04501	0.21542
CHD	Heel BMD	168	Inverse variance weighted	0.0795327	0.0403561	1.08278	1.00043	1.17191	0.0487502	197.372	0.0540689	-0.000298103	0.910782	0.058
CHD	Heel BMD	168	MR Egger	0.0872724	0.0818095	1.09119	0.929532	1.28097	0.287622
CHD	Heel BMD	168	Weighted median	0.0495571	0.0633392	1.05081	0.928126	1.1897	0.433975
CHD	Heel BMD	168	Weighted mode	0.0200675	0.0752906	1.02027	0.880292	1.18251	0.790157
MI	Heel BMD	240	Inverse variance weighted	0.0268023	0.0198378	1.02716	0.987993	1.06789	0.176673	315.212	0.000683149	0.0014408	0.234462	NA
MI	Heel BMD	240	MR Egger	-0.0082018	0.0354295	0.991832	0.925294	1.06315	0.817128
MI	Heel BMD	240	Weighted median	-0.0277409	0.0304996	0.97264	0.9162	1.03256	0.363059
MI	Heel BMD	240	Weighted mode	0.0359525	0.590399	0.980809	0.914073	1.05242	0.590399
Stroke	Heel BMD	239	Inverse variance weighted	-0.000379162	0.018498	0.999621	0.964028	1.03653	0.983647	235.008	0.542656	0.00103521	0.36112	0.513
Stroke	Heel BMD	239	MR Egger	-0.025216	0.0328477	0.975099	0.914299	1.03994	0.443451
Stroke	Heel BMD	239	Weighted median	-0.0225457	0.0355902	0.977707	0.911829	1.04834	0.526419
Stroke	Heel BMD	239	Weighted mode	-0.0256827	0.0317318	0.974644	0.915873	1.03719	0.419113
CHD	TB BMD	39	Inverse variance weighted	-0.0120093	0.0492412	0.988063	0.897159	1.08818	0.807318	41.3954	0.324749	-0.00983315	0.149198	0.332
CHD	TB BMD	39	MR Egger	0.158552	0.12637	1.17181	0.914723	1.50116	0.217471
CHD	TB BMD	39	Weighted median	0.00500332	0.0723127	1.00502	0.872206	1.15805	0.944838
CHD	TB BMD	39	Weighted mode	-0.0310493	0.0873782	0.969428	0.816841	1.15052	0.724297
MI	TB BMD	57	Inverse variance weighted	0.035645	0.0215778	1.03629	0.993375	1.08105	0.0985485	66.2334	0.164586	-0.0036327	0.274125	0.641
MI	TB BMD	57	MR Egger	0.0975823	0.060765	1.1025	0.978713	1.24195	0.114024
MI	TB BMD	57	Weighted median	0.0451408	0.0336418	1.04618	0.979418	1.11748	0.179659
MI	TB BMD	57	Weighted mode	0.032437	0.046101	1.03297	0.943724	1.13065	0.484593
Stroke	TB BMD	58	Inverse variance weighted	-0.00163543	0.0232211	0.998366	0.953945	1.04485	0.943853	53.5958	0.603574	-0.00249953	0.448278	0.61
Stroke	TB BMD	58	MR Egger	0.0411502	0.0606488	1.04201	0.925222	1.17354	0.50025
Stroke	TB BMD	58	Weighted median	-0.00284274	0.0357534	0.997161	0.929676	1.06955	0.936627
Stroke	TB BMD	58	Weighted mode	-0.00205842	0.0447065	0.997944	0.914221	1.08933	0.963437
Abbreviation:SNP,single nucleotide polymorphism;FA BMD:Forearm BMD;FA BMD*:Forearm BMD(P＜5*10-6）；FN BMD:Femoral neck bone density;LS BMD:Lumbar spine BMD;TB BMD:Total body BMD；CVD,Cardiovascular disease;CHD, Coronary heart disease; MI, Myocardial infarction
